# Supplementary material for: Biomimetic cardiac tissue chip and murine arteriovenous fistula models for recapitulating clinically relevant cardiac remodeling under volume overload conditions
Source: Front Bioeng Biotechnol. 2023 Feb 16;11:1101622. doi: 10.3389/fbioe.2023.1101622 (PMC9978753; doi:10.3389/fbioe.2023.1101622)
Supplement: Supplementary file 1 [file Table2.XLSX]

## Sheet: Results
gene	baseMean	log2FoldChange	lfcSE	stat	pvalue	padj	LV_B_1	LV_B_2	LV_B_3	LV_B_4	LV_D28_1	LV_D28_2	LV_D28_3	LV_D28_4	this is -LOG10 of pvalue	this is -LOG10 of padjvalue		q value		gene	this is -LOG10 of padjvalue
Notch3	1190.01	1.03152	0.0757326	13.6205	3.02449e-42	3.61245e-38	741.19	806.375	775.133	806.399	1741.16	1574.48	1517.64	1557.73	41.5193	37.4422		0.000415	3.38195	Notch3	37.4422	3.38195
Pdgfrb	1381.33	0.841691	0.0739798	11.3773	5.42488e-30	3.23974e-26	989.634	972.626	948.889	1045.78	1838.02	1681.43	1676.84	1897.41	29.2656	25.4895		0.00056	3.25181	Pdgfrb	25.4895	3.25181
Lrp2	69.3959	-5.49312	0.502651	-10.9283	8.44162e-28	3.36089e-24	220.494	126.668	76.7235	118.678	0.745041	4.3833	2.06762	5.4088	27.0736	23.4735		0.00485	2.31426	Lrp2	23.4735	2.31426
Sparcl1	8666.91	0.617668	0.0574499	10.7514	5.83588e-27	1.74259e-23	6786.65	7327.49	6805.82	6440.04	10822.5	10334.9	10298.8	10519	26.2339	22.7588		0.000415	3.38195	Sparcl1	22.7588	3.38195
Rgs5	9771	0.612534	0.0617936	9.91258	3.67041e-23	8.76787e-20	8398.43	7482.44	7701.68	7325.55	11832.7	11240.5	12090.4	12096.2	22.4353	19.0571		0.00056	3.25181	Rgs5	19.0571	3.25181
Snora74a	1035.54	-1.11415	0.127403	-8.74505	2.22914e-18	4.43747e-15	1476.17	1156.97	1369.74	1664.53	631.795	810.034	576.867	598.213	17.6519	14.3529		0.002329	2.63283	Snora74a	14.3529	2.63283
Snord17	1185.28	-0.848754	0.0992898	-8.54825	1.24969e-17	2.13234e-14	1440.97	1553.94	1390.05	1711.19	756.216	980.982	809.475	839.445	16.9032	13.6711		0.00197	2.70553	Snord17	13.6711	2.70553
Kap	54.4191	-7.31185	0.909273	-8.04142	8.88034e-16	1.32583e-12	172.875	136.846	54.1578	68.975	0.745041	1.75332	0	0	15.0516	11.8775		0.00682	2.16622	Kap	11.8775	2.16622
Pcdh1	599.053	0.762931	0.0956487	7.97639	1.50674e-15	1.99962e-12	401.65	451.253	424.236	500.069	803.899	727.628	710.229	773.458	14.822	11.6991		0.001059	2.9751	Pcdh1	11.6991	2.9751
Acsm2	37.8908	-6.3672	0.799935	-7.95964	1.72537e-15	2.06078e-12	123.187	68.9886	50.7729	56.803	0.745041	2.62998	0	0	14.7631	11.686		0.004632	2.33423	Acsm2	11.686	2.33423
Dpysl2	1328.86	0.563956	0.0715065	7.88678	3.10081e-15	3.36691e-12	1127.31	1048.4	1074.13	1038.68	1509.45	1649	1509.37	1674.56	14.5085	11.4728		0.001059	2.9751	Dpysl2	11.4728	2.9751			Deseq Results
Kcnj8	606.883	0.692262	0.0891292	7.76695	8.04005e-15	8.00253e-12	472.043	506.67	419.723	457.467	751.001	746.038	709.195	792.93	14.0947	11.0968		0.000891	3.05012	Kcnj8	11.0968	3.05012				description
Cald1	2389.5	0.729801	0.0962757	7.58033	3.44685e-14	3.16686e-11	1777.41	1702.1	1708.23	2003.32	3462.2	2558.97	3018.73	2885.05	13.4626	10.4994		0.002622	2.58137	Cald1	10.4994	2.58137			gene	gene symbol
Tnks1bp1	1571.34	0.48123	0.0637919	7.54374	4.56667e-14	3.89602e-11	1260.85	1405.78	1296.4	1284.15	1808.96	1831.34	1845.35	1837.91	13.3404	10.4094		0.000415	3.38195	Tnks1bp1	10.4094	3.38195			baseMean	mean of normalized counts for all samples
Tie1	1349.2	0.546563	0.0732471	7.46191	8.52772e-14	6.79034e-11	1055.89	1117.39	1036.9	1174.6	1580.98	1501.72	1662.37	1663.75	13.0692	10.1681		0.001077	2.96778	Tie1	10.1681	2.96778			log2FoldChange	log2 fold change (MLE): condition D28 vs B
Mrvi1	262.992	0.909006	0.124009	7.33019	2.29822e-13	1.71562e-10	163.559	168.513	188.424	210.982	368.05	345.404	345.293	313.71	12.6386	9.76558		0.001059	2.9751	Mrvi1	9.76558	2.9751			lfcSE	standard error: condition D28 vs B
Snora21	379.77	-0.976807	0.134388	-7.26858	3.63288e-13	2.55242e-10	457.55	460.301	582.196	514.27	215.317	315.598	240.878	252.05	12.4397	9.59305		0.002314	2.63564	Snora21	9.59305	2.63564			stat	Wald statistic: condition D28 vs B
Sdc3	1215.71	0.492344	0.0678888	7.25221	4.10018e-13	2.68748e-10	998.95	1069.89	994.02	978.837	1385.78	1480.68	1431.83	1385.73	12.3872	9.57065		0.00056	3.25181	Sdc3	9.57065	3.25181			pvalue	Wald test p-value: condition D28 vs B
Cdh5	5877.53	0.571185	0.0788973	7.2396	4.50014e-13	2.68748e-10	4700.76	5100.63	4113.73	4998.66	6720.27	6662.61	7259.43	7464.14	12.3468	9.57065		0.00197	2.70553	Cdh5	9.57065	2.70553			padj	BH adjusted p-values
Rpph1	41579	-0.849096	0.11718	-7.24609	4.28973e-13	2.68748e-10	50709.4	59970.3	42139.2	61072.3	24936.5	33495.4	28698.6	31610.1	12.3676	9.57065		0.003817	2.41828	Rpph1	9.57065	2.41828			LV_B_1	normalized read depth for LV_B_1
Slc34a1	26.0525	-7.53367	1.08277	-6.9578	3.45634e-12	1.96583e-09	75.5683	59.9409	31.592	40.5735	0.745041	0	0	0	11.4614	8.70645		0.00348	2.45842	Slc34a1	8.70645	2.45842			LV_B_2	normalized read depth for LV_B_2
Adgrf5	6249.88	0.470362	0.069243	6.79292	1.09888e-11	5.70654e-09	5307.38	5409.38	5341.31	4904.33	7221.68	8028.45	7008.21	6778.31	10.959	8.24363		0.002314	2.63564	Adgrf5	8.24363	2.63564			LV_B_3	normalized read depth for LV_B_3
Itga1	1465.6	0.554325	0.081572	6.79553	1.07916e-11	5.70654e-09	1266.03	1201.08	1048.18	1232.42	1706.89	1665.65	1699.59	1904.98	10.9669	8.24363		0.00197	2.70553	Itga1	8.24363	2.70553			LV_B_4	normalized read depth for LV_B_4
Osgepl1	715.153	-0.590544	0.0875461	-6.74553	1.52474e-11	7.58812e-09	893.362	817.685	830.419	893.632	537.174	528.626	627.524	592.804	10.8168	8.11987		0.001342	2.87225	Osgepl1	8.11987	2.87225			LV_D28_1	normalized read depth for LV_D28_1
Ehd2	2098.65	0.495108	0.0735483	6.73174	1.67647e-11	8.00953e-09	1660.43	1764.3	1655.2	1886.67	2466.08	2313.51	2382.94	2660.05	10.7756	8.09639		0.00197	2.70553	Ehd2	8.09639	2.70553			LV_D28_2	normalized read depth for LV_D28_2
Prag1	378.68	0.783365	0.117088	6.69038	2.22589e-11	9.91172e-09	240.162	282.74	309.15	280.972	423.928	496.189	536.548	459.748	10.6525	8.00385		0.002165	2.66454	Prag1	8.00385	2.66454			LV_D28_3	normalized read depth for LV_D28_3
Vtn	369.99	0.728201	0.108859	6.68942	2.24059e-11	9.91172e-09	278.464	311.014	232.427	292.129	473.101	451.48	450.742	470.565	10.6496	8.00385		0.001059	2.9751	Vtn	8.00385	2.9751			LV_D28_4	normalized read depth for LV_D28_4
Myh9	10479.2	0.493444	0.0738299	6.68353	2.3326e-11	9.95021e-09	8985.38	9529.47	7769.38	8531.6	11338.8	12452.1	12562.9	12664.2	10.6322	8.00217		0.002162	2.66514	Myh9	8.00217	2.66514
Aoc3	215.576	0.910534	0.136791	6.65639	2.80632e-11	1.15582e-08	132.503	141.37	179.398	146.065	262.999	314.721	276.028	271.522	10.5519	7.93711		0.001703	2.76879	Aoc3	7.93711	2.76879			gprofiler results
Cygb	908.474	0.714715	0.107957	6.62038	3.58275e-11	1.42641e-08	595.229	810.899	750.31	597.445	1153.32	1198.39	1078.27	1083.92	10.4458	7.84576		0.002165	2.66454	Cygb	7.84576	2.66454				description
App	5611.68	0.423597	0.0641566	6.60255	4.04139e-11	1.50845e-08	5222.49	4866.52	4387.91	4697.4	6522.83	6373.32	6417.9	6405.1	10.3935	7.82147		0.001342	2.87225	App	7.82147	2.87225			term_name	Name of the pathway/term
Prelp	956.511	0.626462	0.0948265	6.6064	3.93783e-11	1.50845e-08	760.858	825.601	696.153	726.266	1282.96	1008.16	1205.42	1146.67	10.4047	7.82147		0.002369	2.62543	Prelp	7.82147	2.62543			term_id	ID of the pathway/term within its database
Myo10	4045.4	0.466129	0.0707904	6.58463	4.56021e-11	1.65052e-08	3120.04	3716.34	3563.13	3192.12	4579.77	4854.94	4636.65	4700.25	10.341	7.78238		0.001781	2.74934	Myo10	7.78238	2.74934			source	Database the pathway/term is found in
Lrp1	6456.51	0.607835	0.0938783	6.47471	9.49942e-11	3.28267e-08	5077.57	5805.22	4132.91	5449.03	8222.27	7597.13	7569.57	7798.4	10.0223	7.48377		0.002314	2.63564	Lrp1	7.48377	2.63564			adjusted_p_value	FDR corrected p-value
Cyyr1	806.653	0.500594	0.0773379	6.47282	9.61935e-11	3.28267e-08	700.818	619.766	663.432	687.722	964.828	931.013	906.653	978.992	10.0169	7.48377		0.000891	3.05012	Cyyr1	7.48377	3.05012			term_size	Number of genes in the pathway/term
Atp1b2	383.747	0.736281	0.114082	6.45397	1.08955e-10	3.61488e-08	344.715	282.74	253.864	269.814	500.667	453.233	466.249	498.691	9.96275	7.44191		0.001781	2.74934	Atp1b2	7.44191	2.74934			query_size	Number of query genes found within all genes within pathway/term's database (source)
Tmcc3	1033.67	0.446846	0.0694838	6.43094	1.26815e-10	4.09374e-08	859.201	843.697	908.271	888.561	1206.97	1176.48	1239.54	1146.67	9.89683	7.38788		0.00058	3.23657	Tmcc3	7.38788	3.23657			intersection_size	Pathway/term genes within query (Intersection of genes from term_size and query_size)
Itpkb	2257.59	0.545875	0.0853082	6.39885	1.56547e-10	4.92052e-08	1713.23	2034.6	1816.54	1776.11	2428.83	2509	2907.08	2875.32	9.80536	7.30799		0.002621	2.58153	Itpkb	7.30799	2.58153
Itpripl2	850.46	0.464192	0.0729059	6.36701	1.92749e-10	5.90307e-08	746.366	723.815	700.666	687.722	984.199	948.546	996.594	1015.77	9.71501	7.22892		0.00056	3.25181	Itpripl2	7.22892	3.25181
Soga1	1151.2	0.697058	0.111228	6.26696	3.68171e-10	1.09936e-07	932.699	841.435	709.692	1028.54	1538.51	1256.25	1466.98	1435.49	9.43395	6.95886		0.002621	2.58153	Soga1	6.95886	2.58153
Arhgap31	2118.18	0.489476	0.0782485	6.2554	3.96489e-10	1.15504e-07	1638.69	1829.89	1791.72	1788.28	2228.42	2695.73	2591.77	2380.95	9.40177	6.9374		0.002369	2.62543	Arhgap31	6.9374	2.62543
Dbn1	212.028	0.822173	0.132081	6.22476	4.8229e-10	1.37154e-07	144.925	141.37	172.628	153.165	243.628	270.888	266.723	302.893	9.31669	6.86279		0.001745	2.7582	Dbn1	6.86279	2.7582
Cacna2d1	5020.94	-0.329157	0.0529162	-6.22034	4.96069e-10	1.37792e-07	5699.71	5559.8	5800.52	5306	4479.19	4459.57	4387.5	4475.24	9.30446	6.86078		0.001059	2.9751	Cacna2d1	6.86078	2.9751
Vat1	493.447	0.585356	0.0942784	6.2088	5.339e-10	1.4493e-07	367.489	396.967	396.029	417.907	605.718	539.146	634.76	589.559	9.27254	6.83884		0.001564	2.80576	Vat1	6.83884	2.80576
Steap4	643.614	0.928749	0.150729	6.16171	7.19626e-10	1.91005e-07	564.174	387.919	373.463	447.323	1020.71	645.222	866.334	843.772	9.14289	6.71896		0.004632	2.33423	Steap4	6.71896	2.33423
C1qtnf9	1145.27	0.551404	0.0901441	6.11692	9.54021e-10	2.42443e-07	821.934	1055.19	959.043	882.474	1435.69	1397.4	1350.16	1260.25	9.02044	6.61539		0.002314	2.63564	C1qtnf9	6.61539	2.63564
Arhgef15	984.791	0.448498	0.0732925	6.11928	9.4e-10	2.42443e-07	841.603	841.435	848.471	799.299	1081.8	1123	1220.93	1121.78	9.02687	6.61539		0.001319	2.87976	Arhgef15	6.61539	2.87976
2900026A02Rik	1413.5	0.388001	0.0638905	6.0729	1.25625e-09	3.12596e-07	1240.15	1222.57	1162.14	1271.98	1560.86	1632.34	1592.07	1625.88	8.90093	6.50502		0.00056	3.25181	2900026A02Rik	6.50502	3.25181
Fbln2	2264.88	0.687347	0.113502	6.0558	1.39718e-09	3.40571e-07	1548.63	1919.24	1676.63	1795.38	2455.65	2646.64	2551.45	3525.45	8.85475	6.46779		0.005866	2.23166	Fbln2	6.46779	2.23166
Mrc2	486.414	0.623715	0.103977	5.9986	1.99022e-09	4.75424e-07	348.856	409.408	353.154	418.922	572.936	545.282	587.205	655.546	8.7011	6.32292		0.002239	2.64995	Mrc2	6.32292	2.64995
Coro2b	221.866	0.729973	0.122166	5.97524	2.29746e-09	5.38055e-07	151.137	173.037	176.013	167.366	257.039	289.298	288.433	272.603	8.63875	6.26917		0.000891	3.05012	Coro2b	6.26917	3.05012
Heyl	451.954	0.670241	0.112947	5.9341	2.95468e-09	6.78668e-07	387.158	298.574	327.203	381.391	587.837	497.066	594.442	541.962	8.52949	6.16834		0.002314	2.63564	Heyl	6.16834	2.63564
Wasf2	1318.97	0.494692	0.0841851	5.87623	4.19703e-09	9.45836e-07	1199.78	1125.31	1078.64	975.794	1414.09	1641.11	1574.5	1542.59	8.37706	6.02418		0.002314	2.63564	Wasf2	6.02418	2.63564
Dock9	1317.19	0.513908	0.0877681	5.8553	4.76158e-09	1.05319e-06	1024.83	1258.76	994.02	1064.04	1604.82	1601.66	1435.96	1553.41	8.32225	5.97749		0.002314	2.63564	Dock9	5.97749	2.63564
Nr1d1	1851.34	0.402396	0.0696285	5.77919	7.50629e-09	1.63009e-06	1545.53	1561.86	1738.69	1533.68	2130.82	2049.63	2023.17	2227.34	8.12457	5.78779		0.00197	2.70553	Nr1d1	5.78779	2.70553
Ltbp4	6868.27	0.498517	0.0866016	5.75644	8.59072e-09	1.83228e-06	5809.44	6164.87	4954.31	5842.59	7230.62	8394.02	7662.61	8887.74	8.06597	5.73701		0.00355	2.44977	Ltbp4	5.73701	2.44977
Acyp2	814.239	-0.593617	0.103378	-5.74222	9.3445e-09	1.92649e-06	1023.79	991.852	953.402	949.421	605.718	783.734	563.427	642.565	8.02944	5.71523		0.002314	2.63564	Acyp2	5.71523	2.63564
Fgd5	1034.42	0.460531	0.0802035	5.74203	9.35502e-09	1.92649e-06	807.442	913.816	848.471	912.905	1126.5	1299.21	1163.04	1204	8.02896	5.71523		0.002165	2.66454	Fgd5	5.71523	2.66454
Btnl9	735.456	0.612349	0.106765	5.73549	9.72285e-09	1.9683e-06	631.461	506.67	630.712	558.901	1024.43	806.527	896.315	828.628	8.01221	5.70591		0.003332	2.4773	Btnl9	5.70591	2.4773
Rgs4	270.092	0.683445	0.119342	5.72679	1.02347e-08	2.03739e-06	217.388	193.394	238.068	180.552	330.053	330.501	324.617	346.163	7.98993	5.69093		0.001342	2.87225	Rgs4	5.69093	2.87225
Axl	1412.88	0.567372	0.0999394	5.67716	1.36947e-08	2.68148e-06	900.608	1273.46	1150.85	1230.39	1732.22	1676.17	1679.94	1659.42	7.86345	5.57163		0.002322	2.63414	Axl	5.57163	2.63414
Unc5b	514.678	0.616847	0.109134	5.65218	1.5843e-08	3.05207e-06	368.525	484.051	379.104	393.563	619.129	587.362	594.442	691.244	7.80016	5.51541		0.002567	2.59057	Unc5b	5.51541	2.59057
Ptprb	5677.4	0.383992	0.0681292	5.63624	1.73807e-08	3.29517e-06	5121.04	5081.41	4501.86	4999.67	6070.59	6930.87	6231.82	6481.9	7.75993	5.48212		0.002369	2.62543	Ptprb	5.48212	2.62543
Abca9	464.172	0.581396	0.103262	5.63032	1.79879e-08	3.357e-06	400.615	382.265	364.437	338.789	488.747	559.309	581.002	598.213	7.74502	5.47405		0.002314	2.63564	Abca9	5.47405	2.63564
Loxl1	682.671	0.610007	0.108933	5.59982	2.14581e-08	3.943e-06	542.435	534.944	484.035	598.46	809.114	705.711	824.982	961.684	7.66841	5.40417		0.003817	2.41828	Loxl1	5.40417	2.41828
Kdr	5910.21	0.542015	0.0973856	5.56566	2.61166e-08	4.72631e-06	5225.6	4446.94	4235.59	5341.51	7363.98	6132.24	6689.8	7846	7.58308	5.32548		0.004256	2.371	Kdr	5.32548	2.371
Plekhg2	295.965	0.798998	0.143911	5.55201	2.82397e-08	5.03425e-06	191.509	272.562	207.605	192.724	320.368	414.66	414.558	353.735	7.54914	5.29807		0.003424	2.46547	Plekhg2	5.29807	2.46547
Akap12	2928.85	0.462649	0.083495	5.54103	3.00693e-08	5.28158e-06	2592.09	2753.89	2305.09	2202.13	3505.42	3106.88	3477.74	3487.59	7.52188	5.27724		0.002712	2.56671	Akap12	5.27724	2.56671
Col4a1	18876.2	0.702857	0.126931	5.53733	3.07112e-08	5.31614e-06	15878.6	14574.7	10482.9	16529.7	23600.7	19395.2	24042.3	26505.3	7.5127	5.2744		0.004632	2.33423	Col4a1	5.2744	2.33423
Col6a1	1559.56	0.600083	0.109475	5.48144	4.21873e-08	7.19637e-06	1266.03	1334.53	950.017	1406.89	1785.12	1785.76	1941.5	2006.66	7.37482	5.14289		0.003048	2.51599	Col6a1	5.14289	2.51599
Ifngr1	934.575	0.461527	0.0842359	5.47898	4.27781e-08	7.19637e-06	764.999	843.697	805.597	733.367	1129.48	1110.73	1122.72	966.011	7.36878	5.14289		0.002322	2.63414	Ifngr1	5.14289	2.63414
Mcc	696.715	0.582923	0.106581	5.46931	4.518e-08	7.49487e-06	528.978	514.587	543.834	644.105	944.712	757.434	767.088	872.98	7.34505	5.12524		0.003572	2.44709	Mcc	5.12524	2.44709
Sh3d19	486.299	0.50903	0.0934606	5.44646	5.13809e-08	8.32249e-06	425.46	429.765	389.259	361.105	563.996	557.556	598.577	564.678	7.2892	5.07975		0.001396	2.85511	Sh3d19	5.07975	2.85511
Cd300lg	1013.25	0.484944	0.0890877	5.44345	5.22595e-08	8.32249e-06	888.186	769.053	936.478	786.112	1294.14	1151.93	1148.56	1131.52	7.28184	5.07975		0.00257	2.59007	Cd300lg	5.07975	2.59007
Pcdh19	392.165	0.674622	0.123882	5.44567	5.16106e-08	8.32249e-06	281.569	359.645	305.766	261.699	433.614	517.229	445.573	532.226	7.28726	5.07975		0.003124	2.50529	Pcdh19	5.07975	2.50529
Col6a2	1954.42	0.571106	0.105311	5.42302	5.85996e-08	9.20939e-06	1621.09	1747.33	1208.39	1712.2	2325.27	2192.53	2411.88	2416.65	7.23211	5.03577		0.002888	2.5394	Col6a2	5.03577	2.5394
Slco2b1	328.772	0.580746	0.107173	5.41875	6.00169e-08	9.27643e-06	271.218	277.085	249.351	257.642	426.908	411.153	370.105	366.716	7.22173	5.03262		0.00197	2.70553	Slco2b1	5.03262	2.70553
Epb41l2	1343.18	0.393782	0.0726926	5.41708	6.05795e-08	9.27643e-06	1150.09	1272.33	1151.98	1071.14	1541.49	1549.06	1472.15	1537.18	7.21767	5.03262		0.001927	2.71512	Epb41l2	5.03262	2.71512
Arap3	963.719	0.454539	0.0841625	5.40073	6.637e-08	1.00345e-05	755.683	882.149	772.876	841.901	1045.29	1214.17	1106.18	1091.5	7.17803	4.99851		0.002314	2.63564	Arap3	4.99851	2.63564
Flna	2828.4	0.603315	0.111797	5.39653	6.79423e-08	1.00383e-05	2004.11	2287.93	1938.4	2751.9	3878.68	3236.63	3473.61	3055.97	7.16786	4.99834		0.004632	2.33423	Flna	4.99834	2.33423
Lrrc8c	503.995	0.53485	0.0991165	5.39618	6.80765e-08	1.00383e-05	414.073	433.158	396.029	401.678	533.449	576.842	670.944	605.785	7.167	4.99834		0.002441	2.61243	Lrrc8c	4.99834	2.61243
Notch1	1654.08	0.463416	0.08602	5.38731	7.15202e-08	1.04175e-05	1473.06	1503.05	1210.65	1375.44	1832.8	2057.52	1786.43	1993.68	7.14557	4.98224		0.002879	2.54076	Notch1	4.98224	2.54076
Pdzd2	2397.77	0.534752	0.0993664	5.38162	7.38196e-08	1.06229e-05	2043.45	1978.05	1638.27	2174.74	3257.32	2779.01	2732.36	2578.91	7.13183	4.97376		0.004197	2.37706	Pdzd2	4.97376	2.37706
LOX	2275.51	0.50443	0.0938435	5.37523	7.6487e-08	1.08757e-05	1886.1	1963.35	1562.68	2113.88	2832.65	2425.72	2726.16	2693.58	7.11641	4.96354		0.003216	2.49268	LOX	4.96354	2.49268
Epb41l1	281.264	0.677089	0.126607	5.34796	8.89528e-08	1.24994e-05	183.227	254.466	200.835	227.212	330.053	353.294	325.651	375.371	7.05084	4.90311		0.002314	2.63564	Epb41l1	4.90311	2.63564
Robo4	498.763	0.587277	0.109884	5.34453	9.06509e-08	1.25899e-05	390.263	430.896	400.542	373.277	536.429	701.328	608.915	548.452	7.04263	4.89998		0.003745	2.42655	Robo4	4.89998	2.42655
Dll4	424.821	0.517366	0.0969034	5.33898	9.34698e-08	1.28322e-05	351.962	334.764	388.131	323.574	497.687	516.353	476.587	509.509	7.02933	4.8917		0.001396	2.85511	Dll4	4.8917	2.85511
Actn4	2219.35	0.343696	0.0644912	5.32935	9.85629e-08	1.33587e-05	1969.95	2036.86	1823.31	1993.18	2355.82	2536.18	2574.19	2465.33	7.00629	4.87424		0.00197	2.70553	Actn4	4.87424	2.70553
Nid1	3488.48	0.472342	0.0886601	5.32756	9.95416e-08	1.33587e-05	2723.56	3311.45	2579.26	3074.46	3661.88	4285.11	4083.56	4188.57	7.002	4.87424		0.00348	2.45842	Nid1	4.87424	2.45842
Adap2	181.288	0.803429	0.151136	5.31595	1.06105e-07	1.40813e-05	135.609	130.06	116.214	146.065	207.866	267.381	249.149	197.962	6.97426	4.85136		0.00302	2.51999	Adap2	4.85136	2.51999
Fstl1	1535.65	0.543432	0.102437	5.30505	1.12642e-07	1.47846e-05	1271.2	1366.2	1093.31	1267.92	1924.44	1606.04	1651	2105.1	6.9483	4.83019		0.00485	2.31426	Fstl1	4.83019	2.31426
Kirrel	267.105	0.67026	0.126474	5.2996	1.16056e-07	1.50671e-05	217.388	196.787	171.5	237.355	300.996	329.624	337.023	346.163	6.93533	4.82197		0.002165	2.66454	Kirrel	4.82197	2.66454
Pde2a	1033.56	0.410051	0.0775566	5.28712	1.24254e-07	1.59579e-05	847.814	815.423	920.682	966.665	1185.36	1211.54	1176.48	1144.5	6.90569	4.79702		0.00197	2.70553	Pde2a	4.79702	2.70553
Car4	259.181	0.796734	0.150939	5.27852	1.30235e-07	1.65482e-05	201.86	150.418	216.631	189.681	403.067	323.487	307.042	281.257	6.88527	4.78125		0.00438	2.35853	Car4	4.78125	2.35853
Col8a1	387.273	0.743176	0.141008	5.27046	1.36079e-07	1.71087e-05	327.117	318.931	283.2	229.241	447.024	497.066	411.457	584.15	6.86621	4.76678		0.004632	2.33423	Col8a1	4.76678	2.33423
Ttc28	1036.27	0.503604	0.0956486	5.26515	1.40072e-07	1.74273e-05	719.451	870.84	919.553	918.991	1125.01	1316.74	1173.38	1246.19	6.85365	4.75877		0.002888	2.5394	Ttc28	4.75877	2.5394
Pet100	383.542	-0.515312	0.0985266	-5.23019	1.6934e-07	2.08516e-05	445.128	408.277	468.239	482.825	306.212	319.981	315.313	322.364	6.77124	4.68086		0.001918	2.71715	Pet100	4.68086	2.71715
Mmp3	39.3091	1.62796	0.311874	5.21994	1.78981e-07	2.18137e-05	23.8092	15.8334	19.1809	18.2581	83.4446	48.2163	52.7244	53.0062	6.74719	4.66127		0.00393	2.40561	Mmp3	4.66127	2.40561
Atp5md	1821.39	-0.41904	0.0805337	-5.20328	1.95801e-07	2.36227e-05	2343.65	1975.79	2086.2	1929.27	1471.46	1585.88	1664.44	1514.46	6.70819	4.62667		0.003603	2.44334	Atp5md	4.62667	2.44334
Btbd3	486.376	0.517336	0.099751	5.18627	2.14546e-07	2.56253e-05	360.243	409.408	377.976	452.395	549.095	611.909	569.63	560.351	6.66848	4.59133		0.002214	2.65482	Btbd3	4.59133	2.65482
Septin8	1066.59	0.377748	0.0729291	5.17966	2.22293e-07	2.62878e-05	931.663	935.304	911.655	934.206	1240.49	1283.43	1179.58	1116.38	6.65307	4.58025		0.002121	2.67346	Septin8	4.58025	2.67346
Dab2	518.84	0.51809	0.10024	5.1685	2.35977e-07	2.73642e-05	462.726	398.098	381.361	462.538	599.758	563.692	638.896	643.647	6.62713	4.56282		0.002314	2.63564	Dab2	4.56282	2.63564
Cmklr1	281.641	0.626883	0.121257	5.16985	2.34283e-07	2.73642e-05	231.881	213.752	240.325	199.825	313.662	382.224	356.665	314.792	6.63026	4.56282		0.002369	2.62543	Cmklr1	4.56282	2.62543
Inka1	134.383	0.903682	0.176456	5.12128	3.03467e-07	3.48521e-05	64.1813	106.31	101.546	102.448	157.204	181.469	173.68	188.226	6.51789	4.45777		0.002314	2.63564	Inka1	4.45777	2.63564
Tuba1a	550.036	0.485216	0.0949004	5.11289	3.17259e-07	3.6089e-05	469.972	472.742	407.311	481.811	620.619	599.635	646.132	702.062	6.49859	4.44263		0.002314	2.63564	Tuba1a	4.44263	2.63564
Sipa1	363.17	0.609718	0.120063	5.07831	3.80802e-07	4.25075e-05	296.062	265.776	253.864	332.703	395.617	451.48	417.66	492.201	6.4193	4.37153		0.003067	2.51329	Sipa1	4.37153	2.51329
Col4a2	13782.4	0.545828	0.107459	5.07941	3.78614e-07	4.25075e-05	11685.1	11687.3	8728.42	12720.8	16605.5	14496.4	16103.7	18232	6.4218	4.37153		0.004668	2.33087	Col4a2	4.37153	2.33087
Adamts5	721.834	0.656672	0.12995	5.05325	4.3435e-07	4.80359e-05	520.696	598.278	497.574	623.818	928.321	686.425	851.861	1067.7	6.36216	4.31843		0.006955	2.1577	Adamts5	4.31843	2.1577
Shank3	1368.05	0.502911	0.0996753	5.0455	4.52345e-07	4.9567e-05	1087.98	1318.7	966.942	1153.3	1471.46	1634.97	1544.51	1766.51	6.34453	4.30481		0.003863	2.41308	Shank3	4.30481	2.41308
Cycs	9699.98	-0.296837	0.0589992	-5.0312	4.87409e-07	5.29238e-05	11397.3	10331.3	10515.6	10530.9	8366.06	8695.59	9247.45	8515.61	6.31211	4.27635		0.002314	2.63564	Cycs	4.27635	2.63564
Myo1b	772.447	0.476261	0.0947471	5.02666	4.99106e-07	5.30337e-05	667.692	740.779	572.041	603.531	843.386	935.396	899.416	917.332	6.30181	4.27545		0.002621	2.58153	Myo1b	4.27545	2.58153
Ndufa13	7317.78	-0.285524	0.0568133	-5.02565	5.01742e-07	5.30337e-05	8251.43	7627.2	8228.59	8049.79	6375.31	6737.13	6912.06	6360.75	6.29952	4.27545		0.002162	2.66514	Ndufa13	4.27545	2.66514
Arid5b	1067.74	0.527561	0.104922	5.0281	4.95359e-07	5.30337e-05	940.98	933.043	710.82	913.919	1411.85	1130.89	1248.84	1251.6	6.30508	4.27545		0.003922	2.40649	Arid5b	4.27545	2.40649
Ets1	1711.23	0.475923	0.0947761	5.02155	5.12552e-07	5.37011e-05	1490.66	1439.71	1295.27	1498.18	1978.83	1682.31	2039.71	2265.2	6.29026	4.27002		0.004898	2.30998	Ets1	4.27002	2.30998
Tmem204	462.577	0.489765	0.0976883	5.01355	5.34347e-07	5.47738e-05	349.891	413.932	406.183	369.219	499.922	558.432	567.563	535.471	6.27218	4.26143		0.002162	2.66514	Tmem204	4.26143	2.66514
Htra3	1041.33	0.43266	0.0863436	5.01092	5.41716e-07	5.47738e-05	824.004	943.221	805.597	972.751	1271.78	1127.38	1176.48	1209.41	6.26623	4.26143		0.002621	2.58153	Htra3	4.26143	2.58153
Tnfrsf21	254.24	0.750213	0.149685	5.01195	5.3882e-07	5.47738e-05	192.544	220.537	160.217	184.61	260.764	365.567	359.766	289.912	6.26856	4.26143		0.004632	2.33423	Tnfrsf21	4.26143	2.33423
Spry1	576.883	0.692952	0.138328	5.0095	5.4572e-07	5.47738e-05	435.811	556.433	392.644	378.348	586.347	710.094	843.59	711.798	6.26303	4.26143		0.005806	2.23612	Spry1	4.26143	2.23612
Cspg4	835.905	0.588051	0.117386	5.00953	5.4564e-07	5.47738e-05	757.753	653.695	504.344	754.668	1025.18	1017.8	941.802	1032	6.26309	4.26143		0.003332	2.4773	Cspg4	4.26143	2.4773
Uqcr11	5419.84	-0.295544	0.0591473	-4.99675	5.83049e-07	5.80328e-05	5995.77	5951.11	5976.53	5965.32	4453.11	5013.62	5057.41	4945.8	6.23429	4.23633		0.00197	2.70553	Uqcr11	4.23633	2.70553
Inf2	264.011	0.73012	0.14622	4.99331	5.93522e-07	5.8587e-05	151.137	221.668	207.605	215.04	336.758	383.1	287.4	309.383	6.22656	4.2322		0.003799	2.42033	Inf2	4.2322	2.42033
Snora23	71.3639	-1.05853	0.212577	-4.97949	6.37515e-07	6.24137e-05	100.413	108.572	92.5195	84.1901	41.7223	54.3529	37.2172	51.9245	6.19551	4.20472		0.002092	2.67944	Snora23	4.20472	2.67944
Cxcl12	3474.1	0.505713	0.101627	4.97616	6.4857e-07	6.29798e-05	2261.87	3049.07	2881.64	3292.54	4064.94	3798.57	4268.61	4175.59	6.18804	4.2008		0.003799	2.42033	Cxcl12	4.2008	2.42033
Emilin1	495.56	0.605676	0.122088	4.961	7.01317e-07	6.75526e-05	354.032	358.515	367.821	491.954	670.537	585.609	556.191	579.823	6.15409	4.17036		0.003817	2.41828	Emilin1	4.17036	2.41828
Mrpl53	298.912	-0.533589	0.107693	-4.95473	7.24291e-07	6.92074e-05	358.173	325.717	367.821	362.119	233.943	251.601	262.588	229.333	6.14009	4.15985		0.001486	2.82798	Mrpl53	4.15985	2.82798
Esam	597.671	0.550589	0.111233	4.94986	7.42652e-07	7.03987e-05	533.118	494.23	424.236	487.897	704.064	694.315	830.151	613.358	6.12921	4.15244		0.004632	2.33423	Esam	4.15244	2.33423
Fosb	26.2689	2.43723	0.493191	4.94175	7.74238e-07	7.2815e-05	6.21109	11.3096	10.1546	5.07169	26.8215	20.1632	56.8596	73.5597	6.11113	4.13778		0.015793	1.80154	Fosb	4.13778	1.80154
Cpe	3274.16	-0.319057	0.0646291	-4.93674	7.94406e-07	7.4128e-05	3904.7	3611.16	3418.71	3604.96	2966.75	2933.3	3013.56	2740.1	6.09996	4.13002		0.002464	2.60836	Cpe	4.13002	2.60836
Shroom4	689.811	0.530654	0.107543	4.93433	8.0426e-07	7.44658e-05	585.913	645.779	533.679	492.969	767.392	926.629	821.88	744.251	6.0946	4.12804		0.004048	2.39276	Shroom4	4.12804	2.39276
Adgrg1	831.77	0.651888	0.132235	4.92979	8.23196e-07	7.56327e-05	608.687	753.22	657.791	569.044	902.989	1192.26	1159.94	810.238	6.0845	4.12129		0.008123	2.09028	Adgrg1	4.12129	2.09028
Neurl1b	162.946	0.754111	0.153559	4.91089	9.06633e-07	8.26628e-05	100.413	139.108	117.342	127.807	187.005	189.359	207.796	234.742	6.04257	4.08269		0.002575	2.58922	Neurl1b	4.08269	2.58922
Micos10	2400.42	-0.315581	0.0643038	-4.90765	9.21749e-07	8.34043e-05	2762.9	2546.92	2701.12	2633.22	1988.51	2129.41	2225.8	2215.44	6.03539	4.07881		0.002162	2.66514	Micos10	4.07881	2.66514
Fmo1	504.682	0.479683	0.097937	4.89788	9.68786e-07	8.70014e-05	414.073	389.05	480.65	403.707	601.248	625.935	561.36	561.433	6.01377	4.06047		0.002329	2.63283	Fmo1	4.06047	2.63283
Scarna10	415.272	-0.797421	0.162863	-4.89626	9.76774e-07	8.70641e-05	453.41	669.529	381.361	603.531	257.039	324.364	300.839	332.1	6.01021	4.06016		0.010533	1.97745	Scarna10	4.06016	1.97745
Pde1a	101.206	0.928975	0.189891	4.89214	9.97458e-07	8.82492e-05	74.5331	64.4648	60.9275	79.1184	154.968	127.992	141.632	106.012	6.00111	4.05429		0.003026	2.51913	Pde1a	4.05429	2.51913
Cav1	2003.99	0.358071	0.0733699	4.88035	1.05899e-06	9.3004e-05	1886.1	1857.04	1692.43	1590.48	2156.89	2327.53	2246.47	2274.94	5.97511	4.0315		0.002369	2.62543	Cav1	4.0315	2.62543
Actn1	706.51	0.405569	0.0832397	4.8723	1.10305e-06	9.61666e-05	603.511	592.623	605.89	630.919	840.406	856.497	788.798	733.433	5.95741	4.01698		0.002314	2.63564	Actn1	4.01698	2.63564
Arhgef2	954.902	0.401415	0.0824724	4.86726	1.13155e-06	9.78543e-05	839.532	736.255	816.879	897.69	1115.33	1017.8	1113.42	1102.31	5.94633	4.00942		0.002314	2.63564	Arhgef2	4.00942	2.63564
Abca8a	1515.44	0.471123	0.0968194	4.866	1.13879e-06	9.78543e-05	1162.51	1534.71	1137.31	1246.62	1679.32	1843.62	1809.17	1710.26	5.94356	4.00942		0.003817	2.41828	Abca8a	4.00942	2.41828
Gucy1a1	370.564	0.581868	0.119971	4.85008	1.23414e-06	0.00010529	314.695	308.752	250.48	314.445	508.118	451.48	423.863	392.679	5.90863	3.97761		0.003745	2.42655	Gucy1a1	3.97761	2.42655
Dcn	4550.17	0.346726	0.0715477	4.84607	1.25928e-06	0.000106673	4191.45	4159.67	3616.16	4057.35	5449.97	4811.11	5245.56	4870.08	5.89988	3.97195		0.00332	2.47886	Dcn	3.97195	2.47886
Lims2	437.892	0.49865	0.103588	4.8138	1.4809e-06	0.000124563	336.434	386.789	370.078	359.076	475.336	581.225	511.737	482.465	5.82947	3.90461		0.002888	2.5394	Lims2	3.90461	2.5394
Jag1	439.949	0.531379	0.110589	4.80498	1.54764e-06	0.000129266	356.102	382.265	312.535	388.492	550.585	516.353	450.742	562.515	5.81033	3.88852		0.003474	2.45917	Jag1	3.88852	2.45917
Gucy1b1	343.332	0.534458	0.111316	4.80127	1.57665e-06	0.000130774	290.886	291.788	274.174	264.742	403.067	402.387	357.699	461.911	5.80227	3.88348		0.002955	2.52944	Gucy1b1	3.88348	2.52944
Afdn	3459.37	0.413734	0.086476	4.78438	1.71519e-06	0.000140556	2823.98	3174.61	2675.17	3193.14	4278.77	3597.81	3684.5	4246.99	5.76569	3.85215		0.004728	2.32532	Afdn	3.85215	2.32532
Flt1	3921.59	0.374711	0.0783252	4.78403	1.71812e-06	0.000140556	3424.38	3474.31	3549.59	3212.41	3977.77	5018.88	4368.89	4346.51	5.76495	3.85215		0.004728	2.32532	Flt1	3.85215	2.32532
Cd248	312.121	0.836169	0.174954	4.77936	1.75856e-06	0.00014192	152.172	258.99	240.325	244.456	344.209	348.911	389.747	518.163	5.75484	3.84796		0.007337	2.13448	Cd248	3.84796	2.13448
Thbs2	773.502	0.485844	0.101652	4.77949	1.75742e-06	0.00014192	585.913	766.791	618.301	608.603	904.479	990.626	867.368	845.936	5.75512	3.84796		0.003817	2.41828	Thbs2	3.84796	2.41828
Serping1	984.797	0.492213	0.103086	4.77477	1.79915e-06	0.000144222	878.869	800.72	816.879	777.998	1302.33	991.502	1271.59	1038.49	5.74493	3.84097		0.006002	2.2217	Serping1	3.84097	2.2217
Tanc1	1599.76	0.300416	0.063058	4.76413	1.89672e-06	0.000150205	1438.9	1431.8	1390.05	1475.86	1817.15	1826.08	1728.53	1689.71	5.722	3.82332		0.001564	2.80576	Tanc1	3.82332	2.80576
Ski	2251.96	0.293481	0.0616053	4.76389	1.89894e-06	0.000150205	2109.7	1924.89	1944.04	2113.88	2440.75	2456.4	2491.49	2534.56	5.72149	3.82332		0.001785	2.74836	Ski	3.82332	2.74836
Aasdhppt	385.495	-0.473052	0.0995989	-4.74957	2.03847e-06	0.000160181	435.811	426.372	459.213	471.667	323.348	347.157	291.535	328.855	5.6907	3.79539		0.001927	2.71512	Aasdhppt	3.79539	2.71512
Kank3	538.932	0.524485	0.110527	4.74533	2.08168e-06	0.000162507	417.178	485.182	458.084	409.793	652.656	738.148	595.476	554.943	5.68159	3.78913		0.004743	2.32395	Kank3	3.78913	2.32395
Ccdc141	5455.55	-0.312539	0.0659646	-4.73798	2.15861e-06	0.000167419	5491.64	6556.18	6135.62	5994.74	4866.61	4981.18	4700.74	4917.68	5.66583	3.7762		0.003575	2.44672	Ccdc141	3.7762	2.44672
Mylip	567.654	0.59288	0.125188	4.73592	2.18066e-06	0.000168038	452.374	481.789	444.545	433.123	718.219	739.901	765.021	506.263	5.66141	3.77459		0.00697	2.15677	Mylip	3.77459	2.15677
Postn	395.541	0.870641	0.183921	4.73377	2.20384e-06	0.000168735	424.424	265.776	232.427	195.767	526.744	471.643	504.5	543.043	5.65682	3.7728		0.004848	2.31444	Postn	3.7728	2.31444
Rapgef2	1509.95	0.320516	0.0678007	4.72732	2.27504e-06	0.000173077	1355.05	1399	1338.15	1279.08	1591.41	1756.83	1629.29	1730.82	5.64301	3.76176		0.002165	2.66454	Rapgef2	3.76176	2.66454
Adgrl4	966.008	0.448011	0.0948665	4.72254	2.32916e-06	0.000176073	952.367	714.767	766.107	834.801	1171.95	1062.51	1111.35	1114.21	5.6328	3.75431		0.003343	2.47586	Adgrl4	3.75431	2.47586
Col1a1	2390	0.610786	0.129378	4.72094	2.34756e-06	0.000176348	2052.76	1889.84	1337.02	2285.3	3103.09	2589.65	2910.18	2952.12	5.62938	3.75363		0.00486	2.31336	Col1a1	3.75363	2.31336
Ndrg1	598.172	0.443791	0.0940664	4.71785	2.38352e-06	0.00017793	483.43	448.991	560.758	534.556	680.967	722.368	700.924	653.383	5.62278	3.74975		0.002369	2.62543	Ndrg1	3.74975	2.62543
Tln1	6325.7	0.259047	0.055092	4.70208	2.57519e-06	0.000191044	5781.49	6009.92	5487.99	5756.37	6604.79	7075.52	6839.7	7049.83	5.58919	3.71887		0.002162	2.66514	Tln1	3.71887	2.66514
Fat4	905.864	0.555807	0.118417	4.69365	2.6837e-06	0.000197865	644.918	849.351	597.992	841.901	1120.54	1103.71	964.546	1123.95	5.57127	3.70363		0.004632	2.33423	Fat4	3.70363	2.33423
Suclg1	7146.18	-0.293811	0.0627697	-4.68078	2.85789e-06	0.000209415	7280.43	7805.89	8142.84	8256.72	6226.31	6814.28	6404.46	6238.51	5.54395	3.67899		0.00298	2.52578	Suclg1	3.67899	2.52578
Ndufb3	1059.25	-0.399798	0.0855311	-4.6743	2.9496e-06	0.000214817	1306.4	1188.64	1252.4	1072.16	842.641	972.216	921.126	918.414	5.53024	3.66793		0.003653	2.43735	Ndufb3	3.66793	2.43735
Atp5pb	12866.7	-0.256244	0.0548912	-4.66822	3.0382e-06	0.000219929	14430.4	13158.7	14452.2	13983.7	11450.5	12151.4	11868.2	11438.5	5.51738	3.65772		0.002314	2.63564	Atp5pb	3.65772	2.63564
Tbx2	147.499	0.816692	0.175253	4.66007	3.16096e-06	0.000227329	94.2015	117.62	104.931	109.549	143.048	176.209	219.168	215.27	5.50018	3.64334		0.00485	2.31426	Tbx2	3.64334	2.31426
Mylk	695.409	0.793734	0.170368	4.65893	3.1785e-06	0.000227329	449.269	445.598	434.39	705.98	1075.84	798.637	989.358	664.2	5.49778	3.64334		0.010412	1.98247	Mylk	3.64334	1.98247
Pi16	449.065	0.680947	0.146401	4.65124	3.2994e-06	0.000234572	283.64	392.443	335.101	368.205	519.293	498.819	473.486	721.534	5.48156	3.62972		0.009585	2.01841	Pi16	3.62972	2.01841
Efnb2	806.047	0.434428	0.0934609	4.64823	3.34796e-06	0.000235736	734.979	641.255	649.893	715.109	964.083	847.73	861.165	1034.16	5.47522	3.62757		0.003955	2.40285	Efnb2	3.62757	2.40285
Csf1r	541.339	0.485957	0.104557	4.64778	3.35525e-06	0.000235736	414.073	506.67	440.032	442.252	584.112	594.375	624.422	724.779	5.47427	3.62757		0.004009	2.39696	Csf1r	3.62757	2.39696
Rin3	413.741	0.653143	0.140587	4.64584	3.38692e-06	0.000236569	322.977	320.062	364.437	279.957	447.024	650.482	487.959	437.031	5.4702	3.62604		0.008789	2.05606	Rin3	3.62604	2.05606
Mcam	644.951	0.570045	0.122915	4.63774	3.52246e-06	0.000244606	525.872	557.564	411.825	580.202	755.471	735.518	682.316	910.842	5.45315	3.61153		0.005875	2.23099	Mcam	3.61153	2.23099
Tnxb	3530.11	0.595096	0.128496	4.63125	3.63473e-06	0.000250944	2279.47	3666.57	2467.56	2835.08	3795.98	4426.26	3961.57	4808.42	5.43953	3.60042		0.00723	2.14086	Tnxb	3.60042	2.14086
Fyco1	21261.4	-0.297476	0.0642684	-4.62865	3.68062e-06	0.000251208	21604.2	24660.6	23725.6	23793.3	18765.3	20235.1	17836.4	19470.6	5.43408	3.59997		0.003417	2.46636	Fyco1	3.59997	2.46636
Vim	4250.65	0.359158	0.0775783	4.62961	3.66348e-06	0.000251208	3992.7	4014.91	3305.88	3583.66	4933.66	4667.34	4488.81	5018.28	5.43611	3.59997		0.003768	2.42389	Vim	3.59997	2.42389
Map1b	1102.07	0.542879	0.117735	4.61102	4.00702e-06	0.000271931	937.874	1076.67	682.613	890.589	1268.8	1243.98	1289.16	1426.84	5.39718	3.56554		0.004632	2.33423	Map1b	3.56554	2.33423
Gsn	20250.4	0.459194	0.0997156	4.60504	4.1239e-06	0.000278282	14193.4	20364.1	15553.4	18108	24071.5	22211.1	24645	22856.5	5.38469	3.55552		0.004962	2.30434	Gsn	3.55552	2.30434
Fli1	734.429	0.427589	0.092938	4.6008	4.20874e-06	0.000282411	682.185	643.517	617.173	561.944	829.23	771.461	929.397	840.527	5.37585	3.54912		0.00348	2.45842	Fli1	3.54912	2.45842
Fmnl3	718.079	0.429317	0.0934382	4.59466	4.33453e-06	0.000289227	562.104	694.41	573.17	617.732	775.587	825.814	801.204	894.615	5.36306	3.53876		0.003314	2.47965	Fmnl3	3.53876	2.47965
Prkch	413.511	0.523209	0.113938	4.59203	4.38948e-06	0.000291267	359.208	344.943	366.693	287.058	468.631	531.256	432.133	518.163	5.35759	3.53571		0.003688	2.43321	Prkch	3.53571	2.43321
Prg4	220.932	0.840321	0.183475	4.58003	4.6491e-06	0.000300156	144.925	133.453	217.759	137.95	343.464	216.535	279.129	294.239	5.33263	3.52265		0.006972	2.15664	Prg4	3.52265	2.15664
Polq	475.735	-0.421643	0.0920117	-4.58249	4.59463e-06	0.000300156	546.576	549.647	586.709	496.012	403.812	390.114	418.694	414.314	5.33775	3.52265		0.002239	2.64995	Polq	3.52265	2.64995
Plxnd1	3059.31	0.440212	0.0960514	4.58309	4.58159e-06	0.000300156	2456.49	2880.56	2319.76	2725.53	2960.05	3613.59	3679.34	3839.16	5.33898	3.52265		0.006134	2.21226	Plxnd1	3.52265	2.21226
Notch4	565.183	0.636427	0.138928	4.58097	4.62819e-06	0.000300156	432.706	515.718	425.364	396.606	564.741	888.933	645.098	652.301	5.33459	3.52265		0.010336	1.98565	Notch4	3.52265	1.98565
C1s1	380.586	0.561749	0.122615	4.58139	4.61894e-06	0.000300156	344.715	272.562	305.766	307.345	531.959	409.4	467.283	405.66	5.33546	3.52265		0.004848	2.31444	C1s1	3.52265	2.31444
Dnajc15	843.847	-0.406534	0.0888145	-4.57734	4.70935e-06	0.000302411	923.382	946.614	1038.02	939.277	682.457	733.764	819.813	667.446	5.32704	3.5194		0.003138	2.50335	Dnajc15	3.5194	2.50335
Ecm1	345.542	0.494262	0.108245	4.56616	4.96736e-06	0.000317274	275.358	304.228	269.66	298.216	408.282	376.087	452.81	379.698	5.30387	3.49857		0.002621	2.58153	Ecm1	3.49857	2.58153
Cdc42ep1	591.631	0.433522	0.0950099	4.56291	5.0449e-06	0.000317812	506.204	514.587	549.476	443.266	622.109	713.601	694.721	689.081	5.29715	3.49783		0.002622	2.58137	Cdc42ep1	3.49783	2.58137
Cfap36	523.57	-0.444211	0.097361	-4.56251	5.05446e-06	0.000317812	567.279	619.766	619.429	610.632	490.982	468.136	398.017	414.314	5.29633	3.49783		0.002348	2.6293	Cfap36	3.49783	2.6293
Pdgfb	484.354	0.469754	0.102961	4.56247	5.05562e-06	0.000317812	421.319	430.896	391.515	379.363	499.922	546.159	570.664	634.993	5.29623	3.49783		0.003646	2.43818	Pdgfb	3.49783	2.43818
Itpripl1	203.853	0.864144	0.189778	4.55346	5.27714e-06	0.000330001	177.016	123.275	122.983	154.179	207.866	305.954	331.854	207.698	5.2776	3.48149		0.009543	2.02032	Itpripl1	3.48149	2.02032
Cyth3	1034.16	0.348563	0.0767467	4.54173	5.57951e-06	0.000345293	877.834	980.543	839.445	940.292	1126.5	1123.88	1176.48	1208.33	5.2534	3.46181		0.002314	2.63564	Cyth3	3.46181	2.63564
Ston1	243.101	0.61355	0.13507	4.54247	5.56e-06	0.000345293	226.705	153.811	188.424	198.81	274.175	315.598	282.231	305.056	5.25493	3.46181		0.002879	2.54076	Ston1	3.46181	2.54076
Snord15a	326.137	-0.598966	0.13214	-4.5328	5.82058e-06	0.000358356	383.017	327.979	438.903	420.95	230.963	295.434	229.506	282.339	5.23503	3.44569		0.004703	2.32763	Snord15a	3.44569	2.32763
Serpinf1	237.583	0.604782	0.133843	4.51861	6.22482e-06	0.000381278	190.473	196.787	151.19	215.04	287.586	281.408	315.313	262.868	5.20587	3.41876		0.002888	2.5394	Serpinf1	3.41876	2.5394
Sash1	1592.51	0.433321	0.0960287	4.51242	6.40933e-06	0.000390577	1452.36	1379.77	1092.18	1495.13	1896.87	1730.53	1863.96	1829.26	5.19319	3.40829		0.003863	2.41308	Sash1	3.40829	2.41308
Plxdc1	93.7819	0.835539	0.185496	4.50436	6.65741e-06	0.000403635	73.4979	56.548	58.6709	80.1327	122.932	111.336	129.226	117.912	5.17669	3.39401		0.00197	2.70553	Plxdc1	3.39401	2.70553
Fmc1	463.788	-0.56657	0.12585	-4.50195	6.73319e-06	0.000406168	519.661	555.302	574.298	564.987	308.447	462	331.854	393.76	5.17178	3.39129		0.00382	2.41794	Fmc1	3.39129	2.41794
Ndufb4	900.783	-0.352475	0.0783238	-4.50023	6.78806e-06	0.00040742	995.845	986.198	1083.16	976.808	792.723	797.76	843.59	730.188	5.16825	3.38996		0.002314	2.63564	Ndufb4	3.38996	2.63564
Bicc1	788.698	0.492959	0.109615	4.4972	6.88538e-06	0.000411195	601.44	693.279	556.245	769.883	1005.06	835.457	943.87	904.351	5.16207	3.38595		0.004632	2.33423	Bicc1	3.38595	2.33423
Dach1	384.347	0.563956	0.125507	4.49342	7.00891e-06	0.00041649	288.816	376.61	294.483	280.972	441.064	462.876	404.22	525.735	5.15435	3.3804		0.00485	2.31426	Dach1	3.3804	2.31426
Ebf3	276.566	0.5486	0.122204	4.48922	7.14828e-06	0.000422669	241.197	244.287	203.092	208.954	303.977	323.487	313.245	374.289	5.1458	3.374		0.003124	2.50529	Ebf3	3.374	2.50529
Sema6a	891.011	0.534232	0.119222	4.48097	7.43061e-06	0.000437198	774.316	795.065	558.502	782.055	1006.55	961.696	1029.68	1220.22	5.12898	3.35932		0.005909	2.22849	Sema6a	3.35932	2.22849
Scn7a	503.359	0.555672	0.124393	4.46705	7.93039e-06	0.000462052	404.756	412.801	335.101	477.753	666.811	550.542	653.369	525.735	5.10071	3.33531		0.005578	2.25352	Scn7a	3.33531	2.25352
Gm13889	92.4588	0.9871	0.220969	4.46715	7.92684e-06	0.000462052	66.2516	55.4171	47.388	78.1041	122.932	88.5426	144.734	136.302	5.1009	3.33531		0.00485	2.31426	Gm13889	3.33531	2.31426
Sparc	5073.16	0.440285	0.0986052	4.46513	8.00208e-06	0.000463205	4528.92	4672	3548.46	4468.16	5434.33	5291.52	6031.26	6610.63	5.0968	3.33423		0.006652	2.17705	Sparc	3.33423	2.17705
Kif26a	651.281	0.434237	0.0972658	4.46444	8.02776e-06	0.000463205	480.324	588.1	560.758	586.288	730.885	720.614	708.161	835.118	5.09541	3.33423		0.00375	2.42597	Kif26a	3.33423	2.42597
Vcan	565.508	0.583959	0.130888	4.4615	8.13871e-06	0.000465954	460.656	508.932	346.384	494.997	803.899	616.292	625.456	667.446	5.08944	3.33166		0.006294	2.20107	Vcan	3.33166	2.20107
Aebp1	351.311	0.462496	0.103673	4.46112	8.15342e-06	0.000465954	304.343	304.228	271.917	302.273	436.594	407.647	413.525	369.962	5.08866	3.33166		0.002239	2.64995	Aebp1	3.33166	2.64995
Adamts9	735.339	0.600896	0.135018	4.45048	8.56799e-06	0.000487315	691.501	660.481	460.341	524.413	902.989	724.998	979.02	938.967	5.06712	3.31219		0.00676	2.17005	Adamts9	3.31219	2.17005
Astn1	48.1915	1.23438	0.27757	4.44709	8.70422e-06	0.000492716	15.5277	35.0598	27.0789	37.5305	72.269	69.2561	68.2316	60.5785	5.06027	3.3074		0.002239	2.64995	Astn1	3.3074	2.64995
Mfge8	2003.33	0.284024	0.0638944	4.44521	8.78063e-06	0.000494697	1890.24	1719.06	1839.11	1777.12	2166.58	2118.89	2324.01	2191.64	5.05647	3.30566		0.002314	2.63564	Mfge8	3.30566	2.63564
Rmrp	5183.55	-0.532994	0.120015	-4.44106	8.95155e-06	0.000501959	6247.32	5084.8	6760.69	6426.85	3322.88	5108.3	4086.66	4430.89	5.0481	3.29933		0.007912	2.10171	Rmrp	3.29933	2.10171
Fam92a	290.849	-0.470893	0.10606	-4.43987	9.00121e-06	0.000502385	337.469	347.205	350.897	315.459	228.728	248.095	251.216	247.723	5.0457	3.29896		0.001197	2.92191	Fam92a	3.29896	2.92191
Clip3	102.339	0.794536	0.179261	4.4323	9.32352e-06	0.000515556	79.709	67.8576	64.3123	87.2331	128.147	139.389	139.565	112.503	5.03042	3.28772		0.002314	2.63564	Clip3	3.28772	2.63564
Enc1	236.267	0.925536	0.208777	4.43313	9.28746e-06	0.000515556	218.423	200.18	119.598	113.606	327.073	238.451	374.24	298.566	5.0321	3.28772		0.007238	2.14038	Enc1	3.28772	2.14038
Specc1	128.317	0.702403	0.15866	4.4271	9.55086e-06	0.000523351	92.1312	110.834	83.4932	104.477	167.634	153.415	168.511	146.038	5.01996	3.28121		0.002162	2.66514	Specc1	3.28121	2.66514
Sox9	110.854	0.842212	0.190241	4.42707	9.55212e-06	0.000523351	81.7793	71.2505	66.5689	97.3765	156.459	116.596	131.294	165.509	5.0199	3.28121		0.004011	2.39675	Sox9	3.28121	2.39675
Arhgef40	528.468	0.430112	0.0972578	4.42239	9.76163e-06	0.000531878	438.917	477.265	401.67	482.825	627.324	577.719	567.563	654.465	5.01048	3.27419		0.00298	2.52578	Arhgef40	3.27419	2.52578
Slc9a3r2	1910.15	0.474565	0.107328	4.42161	9.79682e-06	0.000531878	1354.02	1662.51	1894.39	1486.01	2139.01	2556.34	2115.18	2073.73	5.00891	3.27419		0.00682	2.16622	Slc9a3r2	3.27419	2.16622
Nav3	315.072	0.724147	0.164834	4.3932	1.11696e-05	0.000603666	289.851	263.514	182.782	213.011	328.563	358.554	385.612	498.691	4.95196	3.2192		0.008766	2.0572	Nav3	3.2192	2.0572
Pkd1	1508.59	0.420491	0.0958555	4.38672	1.15074e-05	0.000613589	1260.85	1480.43	1104.59	1315.6	1714.34	1840.99	1548.65	1803.29	4.93902	3.21212		0.005021	2.29921	Pkd1	3.21212	2.29921
Uqcrh	5869.39	-0.320052	0.0729527	-4.38712	1.14862e-05	0.000613589	6941.93	5766.77	6980.71	6381.2	5054.36	5479.12	5138.04	5213	4.93982	3.21212		0.004962	2.30434	Uqcrh	3.21212	2.30434
4931406P16Rik	874.21	0.345351	0.0787078	4.38776	1.14523e-05	0.000613589	764.999	765.66	717.59	829.729	922.36	968.709	1012.1	1012.53	4.94111	3.21212		0.002314	2.63564	4931406P16Rik	3.21212	2.63564
Marcks	1228.7	0.586653	0.133967	4.37909	1.19177e-05	0.000632645	1136.63	996.376	722.103	1072.16	1429.73	1272.03	1430.8	1769.76	4.92381	3.19884		0.008452	2.07304	Marcks	3.19884	2.07304
Lgals9	298.721	0.543245	0.124248	4.37227	1.22962e-05	0.00064985	293.992	218.275	217.759	241.413	348.679	345.404	338.056	386.188	4.91023	3.18719		0.003332	2.4773	Lgals9	3.18719	2.4773
Plekhh2	177.488	0.636006	0.145777	4.36287	1.28366e-05	0.000675421	140.785	159.465	119.598	135.921	201.906	234.068	191.255	236.905	4.89155	3.17043		0.003163	2.4999	Plekhh2	3.17043	2.4999
D830031N03Rik	1192.84	0.348562	0.0800342	4.35516	1.32967e-05	0.00069656	1067.27	1047.27	975.968	1108.67	1472.95	1322	1237.47	1311.09	4.87626	3.15704		0.003745	2.42655	D830031N03Rik	3.15704	2.42655
Fam102b	407.59	0.521177	0.119875	4.34766	1.37597e-05	0.000717666	357.138	359.645	310.279	311.402	411.263	554.926	447.64	508.427	4.86139	3.14408		0.005378	2.26938	Fam102b	3.14408	2.26938
Dcbld2	506.784	0.376946	0.0867682	4.34429	1.39727e-05	0.00072561	434.776	425.241	428.749	473.696	559.526	558.432	579.968	593.886	4.85472	3.1393		0.001342	2.87225	Dcbld2	3.1393	2.87225
Antxr1	257.306	0.515179	0.11873	4.33908	1.43083e-05	0.000739821	222.564	208.097	185.039	230.255	287.586	289.298	313.245	322.364	4.84441	3.13087		0.002272	2.64359	Antxr1	3.13087	2.64359
Cpm	133.019	0.756813	0.174807	4.32941	1.49509e-05	0.000769714	87.9904	118.751	95.9043	93.3191	157.949	174.455	200.559	135.22	4.82533	3.11367		0.004743	2.32395	Cpm	3.11367	2.32395
Rnu11	61.8738	-1.08572	0.250841	-4.3283	1.50262e-05	0.000770272	83.8497	70.1196	68.8255	113.606	36.507	47.3396	44.4539	30.2893	4.82315	3.11336		0.006134	2.21226	Rnu11	3.11336	2.21226
Colec11	301.134	0.610315	0.14105	4.32694	1.51194e-05	0.000771733	265.006	208.097	252.736	228.226	428.398	308.584	402.153	315.874	4.82047	3.11253		0.006885	2.1621	Colec11	3.11253	2.1621
Ank1	4245.34	-0.262278	0.0607365	-4.31829	1.57244e-05	0.000795814	4750.45	4323.66	4692.54	4754.2	3922.64	3825.74	4034.97	3658.51	4.80343	3.09919		0.002622	2.58137	Ank1	3.09919	2.58137
Prrg3	186.909	0.645121	0.149368	4.319	1.56738e-05	0.000795814	154.242	125.537	147.806	154.179	188.495	223.548	266.723	234.742	4.80483	3.09919		0.004168	2.38007	Prrg3	3.09919	2.38007
Cavin1	8902.18	0.276524	0.0640729	4.31578	1.59039e-05	0.000801502	7455.38	8798.87	8133.82	7818.52	9482.13	9586.28	9931.83	10010.6	4.7985	3.0961		0.003216	2.49268	Cavin1	3.0961	2.49268
Il16	167.655	0.648423	0.150281	4.31474	1.5979e-05	0.000801907	114.905	114.227	128.625	164.323	209.356	206.015	203.661	200.126	4.79645	3.09588		0.00239	2.6216	Il16	3.09588	2.6216
Stk10	560.363	0.451209	0.104712	4.30905	1.63959e-05	0.000819384	502.063	464.825	427.621	498.04	603.483	692.561	571.698	722.615	4.78526	3.08651		0.00485	2.31426	Stk10	3.08651	2.31426
Fbln5	315.336	0.555739	0.129011	4.30768	1.64972e-05	0.000821013	197.72	295.181	264.019	264.742	378.481	343.651	395.95	382.943	4.78259	3.08565		0.003647	2.43806	Fbln5	3.08565	2.43806
Rapgef1	3771.56	0.264991	0.0615478	4.30545	1.66646e-05	0.000822487	3206.99	3550.09	3444.66	3502.51	4020.24	4073.84	4379.23	3994.94	4.77821	3.08487		0.002622	2.58137	Rapgef1	3.08487	2.58137
Sod3	657.336	0.465107	0.10802	4.30575	1.66417e-05	0.000822487	513.45	591.492	583.324	520.356	768.882	630.318	790.866	859.999	4.7788	3.08487		0.006098	2.21481	Sod3	3.08487	2.21481
Myo1d	360.321	0.558904	0.129926	4.30172	1.69477e-05	0.000833018	297.097	334.764	238.068	294.158	385.186	390.114	445.573	497.609	4.77089	3.07935		0.005468	2.26217	Myo1d	3.07935	2.26217
Pkia	2822.91	-0.316189	0.0735577	-4.29851	1.71946e-05	0.000841691	2995.82	3026.45	3472.87	3027.8	2392.33	2463.41	2724.09	2480.47	4.76461	3.07485		0.004632	2.33423	Pkia	3.07485	2.33423
Atp5e	2464.29	-0.383489	0.0893131	-4.29376	1.75674e-05	0.000852945	2547.58	3111.27	2720.3	2779.29	1858.88	2368.73	2143.09	2185.15	4.75529	3.06908		0.005774	2.23852	Atp5e	3.06908	2.23852
Ggta1	309.054	0.591198	0.137663	4.29455	1.75052e-05	0.000852945	309.519	199.049	253.864	224.169	409.772	361.184	353.564	361.308	4.75683	3.06908		0.00451	2.34582	Ggta1	3.06908	2.34582
Septin4	534.402	0.528458	0.123271	4.28695	1.81141e-05	0.000872398	421.319	470.48	426.492	433.123	760.687	498.819	635.794	628.502	4.74198	3.05929		0.008592	2.06591	Septin4	3.05929	2.06591
Rnu3a	85.5308	-0.929333	0.21674	-4.28779	1.80463e-05	0.000872398	115.94	136.846	90.2629	106.506	61.8384	75.3927	44.4539	53.0062	4.74361	3.05929		0.004632	2.33423	Rnu3a	3.05929	2.33423
Acadl	26134.8	-0.229869	0.0536799	-4.28222	1.85037e-05	0.000887582	27781.2	27273.1	30294.5	27502.8	24394.1	24285.2	23567.8	23979.4	4.73274	3.05179		0.002879	2.54076	Acadl	3.05179	2.54076
Plekhg3	450.616	0.510704	0.119384	4.27782	1.88731e-05	0.000901682	325.047	413.932	425.364	323.574	499.177	582.979	544.819	490.037	4.72416	3.04495		0.004632	2.33423	Plekhg3	3.04495	2.33423
Rassf4	178.562	0.690219	0.161989	4.2609	2.03603e-05	0.000968857	124.222	137.977	169.243	115.635	206.376	245.465	184.018	245.559	4.69122	3.01374		0.004899	2.30989	Rassf4	3.01374	2.30989
Ppa2	1903.97	-0.286093	0.0671634	-4.25966	2.04735e-05	0.000970381	2169.74	1938.47	2200.16	2060.12	1742.65	1696.34	1644.79	1779.49	4.68881	3.01306		0.002888	2.5394	Ppa2	3.01306	2.5394
Serf2	2483.08	-0.363254	0.0853771	-4.2547	2.09331e-05	0.000988239	3198.71	2640.79	2681.94	2654.52	2075.68	2402.92	2032.47	2177.58	4.67917	3.00514		0.006474	2.18883	Serf2	3.00514	2.18883
Prex2	1409.85	0.348573	0.0820485	4.24837	2.15331e-05	0.00101256	1279.48	1306.26	1206.14	1169.53	1449.1	1772.61	1522.8	1572.88	4.66689	2.99458		0.004703	2.32763	Prex2	2.99458	2.32763
Abcb1a	595.77	0.473979	0.111596	4.24729	2.16374e-05	0.00101348	434.776	618.635	470.495	471.667	677.242	683.795	676.113	733.433	4.66479	2.99418		0.004632	2.33423	Abcb1a	2.99418	2.33423
Ly6e	1273.94	0.381251	0.0899187	4.23995	2.2357e-05	0.0010431	1272.24	948.876	1097.82	1106.64	1476.67	1406.16	1488.69	1394.39	4.65059	2.98168		0.004072	2.39019	Ly6e	2.98168	2.39019
Akt3	570.364	0.347511	0.0821064	4.23244	2.31169e-05	0.00107435	497.922	497.623	509.985	501.083	606.463	626.812	652.335	670.691	4.63607	2.96885		0.001319	2.87976	Akt3	2.96885	2.87976
Ndufa6	4692.25	-0.32238	0.076376	-4.22096	2.43268e-05	0.0011262	4882.95	5592.6	4938.51	5441.93	3786.3	4529.7	4064.95	4301.08	4.61392	2.94839		0.00485	2.31426	Ndufa6	2.94839	2.31426
D830005E20Rik	943.476	-0.398791	0.0945877	-4.2161	2.48565e-05	0.00114219	1161.47	1124.17	968.07	1038.68	762.922	933.643	769.156	789.684	4.60456	2.94226		0.00485	2.31426	D830005E20Rik	2.94226	2.31426
Maml2	302.851	0.56456	0.133947	4.21479	2.5001e-05	0.00114219	271.218	271.431	192.937	240.398	323.348	345.404	367.003	411.069	4.60204	2.94226		0.00464	2.33348	Maml2	2.94226	2.33348
Gata2	313.759	0.459846	0.109116	4.21431	2.50547e-05	0.00114219	287.78	261.252	258.378	248.513	333.778	384.854	351.496	384.025	4.60111	2.94226		0.002314	2.63564	Gata2	2.94226	2.63564
Crebbp	3186.69	0.264869	0.0628351	4.2153	2.49447e-05	0.00114219	2868.49	2965.38	2709.02	3037.94	3550.86	3566.25	3522.2	3273.4	4.60302	2.94226		0.002624	2.58104	Crebbp	2.94226	2.58104
Ahr	206.766	0.618654	0.14697	4.2094	2.56048e-05	0.00116283	155.277	133.453	181.654	181.567	259.274	229.685	223.303	289.912	4.59168	2.93448		0.004632	2.33423	Ahr	2.93448	2.33423
Atp5j	14150.2	-0.246099	0.0585639	-4.20224	2.64292e-05	0.00119056	14059.8	16034.8	15369.5	15953.5	12901.9	13237.6	12751	12893.5	4.57792	2.92425		0.003603	2.44334	Atp5j	2.92425	2.44334
Ablim3	1068.72	0.499862	0.118996	4.20066	2.66142e-05	0.00119056	788.808	931.912	1025.61	797.27	1230.06	1500.84	1229.2	1046.06	4.57489	2.92425		0.01	2	Ablim3	2.92425	2
Bdh1	3705.84	0.502666	0.119638	4.20156	2.6508e-05	0.00119056	3322.93	2785.56	3389.37	2770.16	5084.16	3753.86	4963.33	3577.38	4.57662	2.92425		0.013665	1.86439	Bdh1	2.92425	1.86439
Iqgap1	1675.39	0.347623	0.0827451	4.20114	2.65575e-05	0.00119056	1554.84	1612.75	1268.19	1461.66	1907.3	1781.37	1901.18	1915.8	4.57581	2.92425		0.00382	2.41794	Iqgap1	2.92425	2.41794
Trps1	217.095	0.572056	0.136311	4.1967	2.70834e-05	0.00119809	188.403	201.311	153.447	156.208	288.331	255.985	237.777	255.295	4.5673	2.92151		0.003332	2.4773	Trps1	2.92151	2.4773
Cox6c	23387.6	-0.218665	0.052099	-4.19711	2.70348e-05	0.00119809	23793.6	25172.9	25148.4	26512.8	22030.1	21714	21206.6	21522.7	4.56808	2.92151		0.00257	2.59007	Cox6c	2.92151	2.59007
Ptcd3	1907.46	-0.235595	0.0561193	-4.1981	2.69165e-05	0.00119809	2058.98	2054.96	2095.23	2042.88	1743.4	1794.52	1715.09	1754.61	4.56998	2.92151		0.000415	3.38195	Ptcd3	2.92151	3.38195
St3gal1	546.978	0.436971	0.104352	4.18749	2.82058e-05	0.00124314	510.344	455.777	465.982	427.037	650.421	617.169	543.785	705.307	4.54966	2.90548		0.004945	2.30583	St3gal1	2.90548	2.30583
Sema7a	512.197	0.636003	0.152231	4.17788	2.94233e-05	0.0012826	375.771	469.349	365.565	393.563	497.687	744.284	751.581	499.773	4.53131	2.89191		0.014379	1.84227	Sema7a	2.89191	1.84227
Gpr4	111.751	0.678806	0.162459	4.17832	2.93673e-05	0.0012826	83.8497	87.084	90.2629	82.1614	128.147	128.869	153.004	140.629	4.53214	2.89191		0.001718	2.76498	Gpr4	2.89191	2.76498
Mast4	1587.88	0.394812	0.0944808	4.17875	2.93114e-05	0.0012826	1464.78	1350.37	1136.18	1534.69	1827.59	1681.43	1801.93	1906.06	4.53296	2.89191		0.00485	2.31426	Mast4	2.89191	2.31426
Col16a1	180.681	0.717715	0.172057	4.17139	3.02753e-05	0.00131494	140.785	118.751	103.802	182.581	240.648	210.398	242.946	205.534	4.51891	2.8811		0.004639	2.33358	Col16a1	2.8811	2.33358
Phpt1	510.402	-0.432508	0.103746	-4.16893	3.06036e-05	0.00132331	585.913	582.445	646.508	530.499	397.852	485.67	402.153	452.175	4.51423	2.87834		0.004036	2.39405	Phpt1	2.87834	2.39405
Adi1	573.962	-0.385086	0.0923847	-4.16829	3.06895e-05	0.00132331	638.707	600.54	722.103	638.019	477.571	490.053	483.824	540.88	4.51301	2.87834		0.003603	2.44334	Adi1	2.87834	2.44334
Ucp2	561.63	0.412282	0.098987	4.16501	3.11338e-05	0.00133763	523.802	470.48	442.288	490.94	670.537	604.895	709.195	580.905	4.50677	2.87366		0.00434	2.36251	Ucp2	2.87366	2.36251
Ano1	179.971	0.586672	0.141047	4.1594	3.19081e-05	0.00136279	140.785	148.156	161.345	125.778	209.356	226.178	237.777	190.39	4.4961	2.86557		0.002888	2.5394	Ano1	2.86557	2.5394
Map2	92.4454	0.764986	0.18393	4.15912	3.19475e-05	0.00136279	80.7442	68.9886	67.6972	56.803	119.952	117.472	124.057	103.849	4.49556	2.86557		0.002162	2.66514	Map2	2.86557	2.66514
Hlx	245.446	0.733333	0.176387	4.15752	3.21727e-05	0.00136751	212.212	193.394	174.884	156.208	298.761	224.425	291.535	412.15	4.49251	2.86407		0.013381	1.87351	Hlx	2.86407	1.87351
Podxl	3292.34	0.311186	0.0749649	4.15109	3.30898e-05	0.00138191	3038.26	2906.57	2923.39	2884.78	3363.86	3873.08	3349.55	3999.27	4.48031	2.85952		0.005815	2.23545	Podxl	2.85952	2.23545
Hint1	1648.89	-0.406849	0.0980071	-4.15121	3.30717e-05	0.00138191	2234.96	1609.36	1725.15	1948.54	1366.4	1457.89	1434.93	1413.86	4.48054	2.85952		0.010152	1.99345	Hint1	2.85952	1.99345
Ddo	869.058	-0.358562	0.0863576	-4.15206	3.29492e-05	0.00138191	1020.69	1012.21	944.376	927.105	677.987	823.184	746.412	800.502	4.48216	2.85952		0.003332	2.4773	Ddo	2.85952	2.4773
Sh3rf1	268.966	0.490337	0.118084	4.15243	3.28966e-05	0.00138191	220.494	227.323	201.963	243.441	288.331	302.448	320.482	347.245	4.48285	2.85952		0.002622	2.58137	Sh3rf1	2.85952	2.58137
Jcad	2936.24	0.346479	0.0834071	4.15407	3.26613e-05	0.00138191	2595.2	2857.94	2452.89	2433.4	2867.66	3338.32	3483.95	3460.55	4.48597	2.85952		0.006002	2.2217	Jcad	2.85952	2.2217
Mmp2	882.746	0.448592	0.108094	4.15002	3.32453e-05	0.00138356	667.692	844.828	676.972	797.27	1125.01	883.673	971.783	1094.74	4.47827	2.859		0.006843	2.16475	Mmp2	2.859	2.16475
Ccl6	113.495	0.800056	0.19292	4.14709	3.36725e-05	0.00139647	70.3923	89.3459	84.6215	87.2331	157.949	127.116	179.883	111.421	4.47272	2.85497		0.006812	2.16673	Ccl6	2.85497	2.16673
S1pr3	313.178	0.654328	0.157844	4.14541	3.39207e-05	0.0014019	280.534	202.442	188.424	301.259	434.359	326.994	393.882	377.534	4.46954	2.85328		0.006525	2.18542	S1pr3	2.85328	2.18542
Fmnl1	416.217	0.467055	0.112954	4.1349	3.55109e-05	0.00146256	320.906	366.431	410.696	301.259	487.257	511.969	470.384	460.83	4.44964	2.83489		0.003817	2.41828	Fmnl1	2.83489	2.41828
Gucy1a2	426.567	0.407354	0.0985928	4.13168	3.60117e-05	0.00147809	397.51	385.658	335.101	348.932	502.157	471.643	510.703	460.83	4.44356	2.8303		0.002369	2.62543	Gucy1a2	2.8303	2.62543
Adam15	644.049	0.462291	0.112051	4.12572	3.69579e-05	0.00150888	593.159	534.944	540.449	498.04	810.604	598.759	762.953	813.483	4.43229	2.82134		0.007091	2.14929	Adam15	2.82134	2.14929
Ggct	266.619	-0.45691	0.110756	-4.12537	3.70146e-05	0.00150888	317.801	297.443	308.022	310.388	210.101	246.341	224.337	218.515	4.43163	2.82134		0.001319	2.87976	Ggct	2.82134	2.87976
Fam174a	663.477	-0.380108	0.0922191	-4.12179	3.75944e-05	0.00151188	739.12	797.327	754.824	710.037	520.038	648.728	565.495	572.251	4.42488	2.82048		0.003314	2.47965	Fam174a	2.82048	2.47965
Mrc1	630.028	0.375976	0.0911987	4.1226	3.74614e-05	0.00151188	589.018	499.885	525.781	577.159	714.494	654.865	717.465	761.559	4.42642	2.82048		0.003292	2.48254	Mrc1	2.82048	2.48254
Ppp2r3a	7652.28	-0.290242	0.0703922	-4.12321	3.73633e-05	0.00151188	8684.14	8346.49	8600.93	8044.72	6168.19	7562.07	6930.67	6881.07	4.42756	2.82048		0.004011	2.39675	Ppp2r3a	2.82048	2.39675
Snora16a	52.002	-1.13044	0.274257	-4.12183	3.75875e-05	0.00151188	71.4275	50.8932	95.9043	66.9463	24.5863	39.4497	28.9467	37.8616	4.42496	2.82048		0.006679	2.17529	Snora16a	2.82048	2.17529
Papln	337.759	0.655524	0.159099	4.12022	3.78505e-05	0.00151707	285.71	333.633	206.476	223.154	341.229	474.273	389.747	447.848	4.42193	2.81899		0.008064	2.09345	Papln	2.81899	2.09345
Ccl9	59.4893	1.09785	0.266611	4.11779	3.82519e-05	0.00151788	46.5832	26.0121	36.1052	42.6022	96.1103	57.8595	99.2459	71.3961	4.41735	2.81876		0.006288	2.20149	Ccl9	2.81876	2.20149
Slc12a2	956.112	0.299071	0.072606	4.11909	3.80367e-05	0.00151788	855.06	848.22	913.912	812.485	1040.82	1043.23	1101.01	1034.16	4.4198	2.81876		0.002092	2.67944	Slc12a2	2.81876	2.67944
Nav1	1087.57	0.60813	0.147661	4.11842	3.81473e-05	0.00151788	1021.72	909.292	564.143	950.435	1328.41	1207.16	1216.8	1502.56	4.41854	2.81876		0.007614	2.11839	Nav1	2.81876	2.11839
Rpl5	4001.64	-0.237865	0.0577883	-4.11616	3.85245e-05	0.00152363	4510.29	4107.65	4508.63	4197.33	3700.62	3707.39	3711.38	3569.81	4.41426	2.81712		0.002621	2.58153	Rpl5	2.81712	2.58153
Ndufa4	2904.4	-0.28416	0.0690937	-4.11268	3.91092e-05	0.00153801	3137.64	3111.27	3259.62	3247.91	2428.09	2806.19	2469.78	2774.71	4.40772	2.81304		0.003322	2.4786	Ndufa4	2.81304	2.4786
Aqp7	412.569	0.684269	0.166389	4.11247	3.91456e-05	0.00153801	268.112	289.526	292.226	416.893	665.321	446.22	500.365	421.886	4.40732	2.81304		0.013685	1.86376	Aqp7	2.81304	1.86376
Ppp1r18	433.521	0.52407	0.127726	4.10309	4.07665e-05	0.00159644	357.138	448.991	333.973	283	502.903	493.559	528.278	520.326	4.3897	2.79685		0.00485	2.31426	Ppp1r18	2.79685	2.31426
Nova2	236.637	0.606688	0.148179	4.09429	4.23456e-05	0.00165008	186.333	191.132	177.141	194.753	220.532	333.131	268.791	321.283	4.37319	2.7825		0.007128	2.14703	Nova2	2.7825	2.14703
Uqcr10	2404.86	-0.270185	0.0659965	-4.09393	4.24125e-05	0.00165008	2617.97	2693.95	2680.81	2522.66	1993.73	2264.41	2195.82	2269.53	4.37251	2.7825		0.002622	2.58137	Uqcr10	2.7825	2.58137
Fkbp3	1860.42	-0.325675	0.0796326	-4.08972	4.31889e-05	0.00166941	2290.86	1893.23	2149.39	1942.46	1581.72	1587.63	1697.52	1740.55	4.36463	2.77744		0.005641	2.24864	Fkbp3	2.77744	2.24864
Actb	11829.2	0.454297	0.111078	4.08988	4.31598e-05	0.00166941	10828	10461.4	8491.48	10144.4	12670.9	11218.6	14403.1	16415.7	4.36492	2.77744		0.013515	1.86918	Actb	2.77744	1.86918
Ccn5	82.5938	0.845892	0.206877	4.08887	4.33475e-05	0.00167014	46.5832	61.0719	65.4406	62.889	105.051	88.5426	100.28	130.893	4.36304	2.77725		0.004056	2.3919	Ccn5	2.77725	2.3919
Dbi	1388.99	-0.321423	0.0786911	-4.08461	4.41505e-05	0.00169561	1452.36	1595.79	1541.24	1582.37	1168.97	1320.25	1126.85	1324.07	4.35506	2.77067		0.003661	2.4364	Dbi	2.77067	2.4364
Mccc1	2475.69	-0.252674	0.0618837	-4.08305	4.44482e-05	0.00170157	2633.5	2725.62	2747.38	2663.65	2303.67	2373.12	2095.54	2263.04	4.35215	2.76915		0.002314	2.63564	Mccc1	2.76915	2.63564
Atp8b1	214.045	0.626655	0.153552	4.08106	4.48301e-05	0.00171071	207.036	154.942	151.19	159.251	277.9	211.275	253.284	297.484	4.34843	2.76682		0.006002	2.2217	Atp8b1	2.76682	2.2217
F13a1	658.12	0.453022	0.111047	4.07955	4.51228e-05	0.00171639	471.008	657.088	507.729	586.288	746.531	696.945	781.562	817.81	4.3456	2.76538		0.005401	2.26753	F13a1	2.76538	2.26753
Jade2	599.152	0.439211	0.107693	4.07835	4.53574e-05	0.00171984	528.978	484.051	526.91	494.997	670.537	732.011	786.731	569.006	4.34335	2.76451		0.007128	2.14703	Jade2	2.76451	2.14703
Rnu12	40.2261	-1.1013	0.270273	-4.07477	4.60607e-05	0.00174098	60.0405	49.7623	63.184	46.6596	23.8413	29.8064	26.8791	21.6352	4.33667	2.75921		0.002314	2.63564	Rnu12	2.75921	2.63564
Dmpk	8070.23	-0.27584	0.0677203	-4.07322	4.63666e-05	0.00174701	8272.14	9065.78	9294.82	8726.35	7316.3	7647.98	6616.39	7622.08	4.33379	2.7577		0.004256	2.371	Dmpk	2.7577	2.371
Cd163	370.279	0.67374	0.16556	4.06945	4.71238e-05	0.00176996	318.836	314.407	278.687	229.241	333.033	588.239	424.897	474.892	4.32676	2.75204		0.013685	1.86376	Cd163	2.75204	1.86376
Gda	299.443	0.44739	0.110023	4.06634	4.77576e-05	0.00178814	275.358	221.668	251.608	264.742	360.6	343.651	333.921	344	4.32096	2.7476		0.002165	2.66454	Gda	2.7476	2.66454
Igfbp7	1642.31	0.429598	0.105755	4.0622	4.86125e-05	0.00181446	1419.23	1717.93	1205.01	1255.75	1750.85	1877.81	1907.38	2004.5	4.31325	2.74125		0.00682	2.16622	Igfbp7	2.74125	2.16622
Ddr2	779.061	0.442895	0.10909	4.0599	4.90941e-05	0.00182673	652.164	789.411	603.633	596.431	921.615	787.241	892.179	989.81	4.30897	2.73833		0.006696	2.17418	Ddr2	2.73833	2.17418
Rpl36	3269.06	-0.293365	0.0723556	-4.05449	5.02444e-05	0.00186372	3571.38	3685.8	3680.47	3460.92	2586.78	3106.88	2980.48	3079.77	4.29891	2.72962		0.003762	2.42458	Rpl36	2.72962	2.42458
Mat2a	994.285	-0.320675	0.079178	-4.05006	5.12052e-05	0.00189348	1195.63	1094.77	1021.1	1104.61	833.701	934.519	905.619	864.326	4.29069	2.72274		0.00355	2.44977	Mat2a	2.72274	2.44977
Slc24a3	47.7989	1.13107	0.27957	4.04577	5.21524e-05	0.00192256	25.8795	24.8811	27.0789	41.5879	66.3086	49.093	83.7387	63.8238	4.28273	2.71612		0.004793	2.31939	Slc24a3	2.71612	2.31939
Fgfr1	582.071	0.38598	0.0955376	4.04009	5.34311e-05	0.00196363	449.269	533.813	523.525	513.255	715.984	613.662	623.388	683.672	4.27221	2.70694		0.003799	2.42033	Fgfr1	2.70694	2.42033
Sorbs3	400.457	0.521275	0.129122	4.03706	5.41257e-05	0.00198306	389.228	332.502	331.716	261.699	410.517	515.476	495.196	467.32	4.2666	2.70266		0.005666	2.24672	Sorbs3	2.70266	2.24672
Chpt1	4033.84	-0.264709	0.0655845	-4.03616	5.43341e-05	0.00198461	4715.25	4321.4	4396.93	4177.05	3586.63	3620.61	3951.23	3501.66	4.26493	2.70233		0.00382	2.41794	Chpt1	2.70233	2.41794
Dennd2a	193.197	0.547496	0.135817	4.03114	5.55069e-05	0.00202127	133.538	159.465	164.73	170.409	217.552	255.108	229.506	215.27	4.25565	2.69438		0.002622	2.58137	Dennd2a	2.69438	2.58137
Ndufa4l2	136.392	0.747845	0.185692	4.02734	5.6412e-05	0.00204798	113.87	72.3815	124.112	96.3622	152.733	164.812	206.762	160.1	4.24863	2.68867		0.005468	2.26217	Ndufa4l2	2.68867	2.26217
Acvrl1	560.922	0.37124	0.0924178	4.01698	5.89494e-05	0.00213361	443.058	479.527	551.732	482.825	622.854	635.578	660.606	611.194	4.22952	2.67088		0.002879	2.54076	Acvrl1	2.67088	2.54076
Myadml2	843.069	-0.323468	0.080618	-4.01235	6.01161e-05	0.00216926	919.241	917.209	937.606	974.779	739.08	762.694	815.677	678.263	4.22101	2.66369		0.002621	2.58153	Myadml2	2.66369	2.58153
Psmb5	399.167	-0.389855	0.0972586	-4.00844	6.11224e-05	0.00219893	452.374	441.075	467.111	449.352	312.917	369.074	340.124	361.308	4.2138	2.65779		0.00197	2.70553	Psmb5	2.65779	2.70553
St8sia4	297.476	0.458582	0.114454	4.00668	6.15793e-05	0.00220872	233.951	269.169	241.453	256.628	303.977	349.787	348.395	376.452	4.21057	2.65586		0.00304	2.51713	St8sia4	2.65586	2.51713
Galnt10	217.001	0.527594	0.131711	4.00568	6.18389e-05	0.00221139	179.086	174.168	191.809	165.337	229.473	250.725	298.772	246.641	4.20874	2.65534		0.003799	2.42033	Galnt10	2.65534	2.42033
Ppp1r9b	1806.59	0.262063	0.0654481	4.00414	6.22432e-05	0.0022126	1686.31	1722.45	1559.29	1602.65	1966.91	1868.16	2004.56	2042.36	4.20591	2.6551		0.002439	2.61279	Ppp1r9b	2.6551	2.61279
Tacc1	2570.78	0.228764	0.057129	4.00434	6.21914e-05	0.0022126	2404.73	2456.45	2310.73	2297.48	2760.38	2729.04	2878.13	2729.28	4.20627	2.6551		0.00197	2.70553	Tacc1	2.6551	2.70553
Camk2a	1211.21	-0.332238	0.0831586	-3.99524	6.46292e-05	0.0022906	1285.7	1328.88	1489.34	1296.32	986.434	1174.72	1086.54	1041.73	4.18957	2.64005		0.004632	2.33423	Camk2a	2.64005	2.33423
Helz2	417.712	0.437852	0.109625	3.99409	6.49424e-05	0.00229489	390.263	361.907	289.97	376.32	488.747	473.396	455.911	505.182	4.18747	2.63924		0.003653	2.43735	Helz2	2.63924	2.43735
Rasip1	870.291	0.484277	0.121351	3.9907	6.58787e-05	0.00232111	661.481	895.721	726.616	618.746	867.972	1130.89	999.696	1061.21	4.18126	2.63431		0.008789	2.05606	Rasip1	2.63431	2.05606
Trarg1	40.5825	1.3611	0.341394	3.98689	6.69464e-05	0.00235179	37.2665	14.7025	24.8223	14.2007	58.1132	68.3795	68.2316	38.9433	4.17427	2.6286		0.005975	2.22366	Trarg1	2.6286	2.22366
Dchs1	695.93	0.54859	0.137978	3.97592	7.01065e-05	0.00245558	576.596	649.171	419.723	613.675	704.064	822.307	787.765	994.137	4.15424	2.60985		0.010166	1.99285	Dchs1	2.60985	1.99285
Rpl11	1839.42	-0.299064	0.0753374	-3.96966	7.19763e-05	0.00250637	2229.78	1937.34	1991.43	1956.66	1528.08	1705.98	1616.88	1749.21	4.14281	2.60095		0.004632	2.33423	Rpl11	2.60095	2.33423
Arl10	51.7585	0.967665	0.243762	3.96971	7.19593e-05	0.00250637	36.2314	35.0598	34.9769	33.4732	65.5636	56.1062	67.1978	85.459	4.14291	2.60095		0.003177	2.49798	Arl10	2.60095	2.49798
Ndufs1	13434.9	-0.211853	0.0533872	-3.96823	7.24091e-05	0.00251411	14161.3	14327	14791.8	14401.6	12718.6	13092.9	11840.2	12146	4.14021	2.59962		0.002369	2.62543	Ndufs1	2.59962	2.62543
C4b	181.34	0.866336	0.218455	3.96574	7.31691e-05	0.00253314	131.468	102.917	111.7	168.38	344.209	212.152	205.729	174.163	4.13567	2.59634		0.020798	1.68198	C4b	2.59634	1.68198
Ndufs3	3378.01	-0.253627	0.0639662	-3.96502	7.33911e-05	0.00253348	3590.01	3446.04	3974.95	3686.11	3019.65	3205.07	3101.44	3000.8	4.13436	2.59628		0.00382	2.41794	Ndufs3	2.59628	2.41794
Ghr	2565.36	-0.213648	0.0539324	-3.96141	7.45096e-05	0.00256006	2745.3	2807.04	2767.69	2699.15	2326.76	2374.87	2447.03	2354.99	4.12779	2.59175		0.001004	2.99827	Ghr	2.59175	2.99827
Efr3b	394.865	0.534245	0.134871	3.96115	7.45898e-05	0.00256006	317.801	297.443	278.687	394.578	453.73	387.484	503.466	525.735	4.12732	2.59175		0.00781	2.10735	Efr3b	2.59175	2.10735
Col5a2	800.819	0.578039	0.14617	3.95457	7.66715e-05	0.00260902	715.31	696.672	447.93	709.023	1004.31	795.13	906.653	1131.52	4.11537	2.58352		0.010401	1.98292	Col5a2	2.58352	1.98292
Emc2	1450.18	-0.345355	0.0873219	-3.95497	7.65452e-05	0.00260902	1846.76	1444.24	1554.78	1644.24	1208.46	1337.78	1229.2	1335.97	4.11608	2.58352		0.00721	2.14206	Emc2	2.58352	2.14206
Farp1	292.646	0.436791	0.110422	3.95567	7.63218e-05	0.00260902	251.549	264.645	227.914	249.527	312.172	335.761	332.887	366.716	4.11735	2.58352		0.002314	2.63564	Farp1	2.58352	2.63564
Sptan1	10394.5	0.253396	0.0641401	3.95066	7.79372e-05	0.00264455	9977.08	9599.59	8879.61	9478.99	10747.2	12271.5	11080.4	11121.6	4.10826	2.57765		0.004632	2.33423	Sptan1	2.57765	2.33423
Arhgap1	404.966	0.38987	0.098717	3.94937	7.83574e-05	0.00264492	326.082	357.384	329.46	389.506	476.826	450.603	464.181	445.685	4.10592	2.57759		0.002314	2.63564	Arhgap1	2.57759	2.63564
Cox7b	10160.7	-0.251626	0.0637145	-3.94927	7.83908e-05	0.00264492	10056.8	11042.7	11911.3	11168.9	9336.11	9404.81	9452.14	8912.62	4.10573	2.57759		0.004809	2.31795	Cox7b	2.57759	2.31795
Ccdc85a	366.918	0.565684	0.143401	3.94476	7.9879e-05	0.00267998	278.464	322.324	333.973	250.542	444.789	547.036	375.274	382.943	4.09757	2.57187		0.011152	1.95265	Ccdc85a	2.57187	1.95265
Gprc5b	280.925	0.648046	0.164267	3.94508	7.97728e-05	0.00267998	213.247	295.181	170.371	196.782	306.212	388.36	301.873	375.371	4.09815	2.57187		0.008634	2.06379	Gprc5b	2.57187	2.06379
4930523C07Rik	261.017	0.474344	0.120302	3.94293	8.04935e-05	0.00269304	239.127	239.764	210.99	184.61	303.232	312.091	300.839	297.484	4.09424	2.56976		0.002372	2.62489	4930523C07Rik	2.56976	2.62489
Pla2g12a	777.278	0.34285	0.0870421	3.9389	8.18549e-05	0.00273094	696.677	610.719	750.31	682.65	862.012	810.91	897.349	907.596	4.08696	2.56369		0.003653	2.43735	Pla2g12a	2.56369	2.43735
Pls3	964.074	0.318041	0.0808029	3.93601	8.2848e-05	0.00275637	890.256	851.613	760.465	929.134	1061.68	1063.39	1047.25	1108.8	4.08172	2.55966		0.003124	2.50529	Pls3	2.55966	2.50529
Chchd2	4581.57	-0.217693	0.0553282	-3.93458	8.33437e-05	0.00276516	5012.35	5016.94	4607.92	5067.64	4233.32	4159.75	4242.76	4311.89	4.07913	2.55828		0.002439	2.61279	Chchd2	2.55828	2.61279
Cox4i2	105.66	0.709542	0.180474	3.93155	8.4399e-05	0.00279241	87.9904	73.5124	89.1346	69.9894	125.167	124.486	158.173	116.83	4.07366	2.55402		0.003828	2.41703	Cox4i2	2.55402	2.41703
Phyh	8413.04	-0.213374	0.0543267	-3.92761	8.57933e-05	0.00283037	9383.92	8697.09	8932.64	9122.96	7761.09	8159.95	7455.85	7790.83	4.06655	2.54816		0.002575	2.58922	Phyh	2.54816	2.58922
Pln	43672.4	-0.32634	0.0831162	-3.92631	8.62572e-05	0.00283037	57251.7	44057.7	48481.3	44572.1	38318.9	39967.8	37569.8	39159.7	4.0642	2.54816		0.011329	1.94581	Pln	2.54816	1.94581
Btbd1	2813.8	-0.258086	0.0657246	-3.92678	8.60894e-05	0.00283037	2855.03	3219.84	3199.82	2984.18	2434.79	2646.64	2534.91	2635.17	4.06505	2.54816		0.003799	2.42033	Btbd1	2.54816	2.42033
Trdn	11127.1	-0.255525	0.0650938	-3.92549	8.65524e-05	0.00283108	11912.9	12784.4	12757.5	10986.3	10122.9	10228	9714.73	10510.4	4.06272	2.54805		0.00504	2.29757	Trdn	2.54805	2.29757
Ptprg	2320.31	0.298958	0.0761688	3.92494	8.67527e-05	0.00283108	2157.32	2195.19	1883.11	2085.48	2347.62	2685.21	2498.72	2709.81	4.06172	2.54805		0.00485	2.31426	Ptprg	2.54805	2.31426
Mxra8	291.122	0.433819	0.110678	3.91963	8.86837e-05	0.00288621	229.81	255.597	243.71	261.699	350.914	305.954	354.597	326.691	4.05216	2.53967		0.002314	2.63564	Mxra8	2.53967	2.63564
Hspa12b	496.841	0.38891	0.0992639	3.91794	8.93103e-05	0.0028987	400.615	436.551	415.209	467.61	502.903	607.525	587.205	557.106	4.0491	2.5378		0.003817	2.41828	Hspa12b	2.5378	2.41828
Mpc2	3718.08	-0.258933	0.0661747	-3.91286	9.12077e-05	0.00295226	3952.32	3974.2	4053.93	4221.68	3298.3	3325.17	3728.96	3190.11	4.03997	2.52985		0.003778	2.42274	Mpc2	2.52985	2.42274
Ppp1r14c	3742.99	-0.381635	0.0975854	-3.91078	9.19971e-05	0.00296977	3920.23	4764.74	4084.4	4168.93	2775.28	3332.18	3107.64	3790.49	4.03623	2.52728		0.008853	2.05291	Ppp1r14c	2.52728	2.05291
Smpx	2333.19	-0.251963	0.0645529	-3.9032	9.49275e-05	0.0030561	2612.8	2579.72	2501.41	2449.63	1966.16	2228.47	2138.96	2188.4	4.02261	2.51483		0.002622	2.58137	Smpx	2.51483	2.58137
Ebf2	149.391	0.666064	0.170681	3.9024	9.5244e-05	0.00305805	119.046	125.537	108.316	109.549	222.022	138.512	186.086	186.063	4.02116	2.51456		0.006812	2.16673	Ebf2	2.51456	2.16673
Tshz2	625.718	0.331085	0.084867	3.90123	9.57058e-05	0.00306254	612.827	550.778	526.91	526.442	702.573	703.081	709.195	673.936	4.01906	2.51392		0.002314	2.63564	Tshz2	2.51392	2.63564
Tgfb1i1	188.393	0.518838	0.13303	3.90015	9.61323e-05	0.00306254	158.383	149.287	163.602	148.093	208.611	228.808	249.149	201.207	4.01713	2.51392		0.002624	2.58104	Tgfb1i1	2.51392	2.58104
Sumo1	834.963	-0.332851	0.0853443	-3.9001	9.6153e-05	0.00306254	980.317	881.018	942.119	918.991	672.772	810.91	765.021	708.553	4.01704	2.51392		0.003572	2.44709	Sumo1	2.51392	2.44709
Cmip	356.259	0.434873	0.111529	3.8992	9.65121e-05	0.0030636	338.504	321.193	251.608	300.244	421.693	394.497	415.592	406.742	4.01542	2.51377		0.003249	2.48825	Cmip	2.51377	2.48825
Trpc3	142.114	0.682128	0.17499	3.89809	9.6956e-05	0.0030636	121.116	125.537	83.4932	105.491	160.929	147.279	201.593	191.471	4.01343	2.51377		0.005468	2.26217	Trpc3	2.51377	2.26217
Dock6	732.929	0.386233	0.0990712	3.89854	9.67746e-05	0.0030636	608.687	663.874	573.17	694.822	790.488	860.88	742.277	929.231	4.01424	2.51377		0.006252	2.20398	Dock6	2.51377	2.20398
Lamc1	6619.91	0.331446	0.0850549	3.89684	9.74559e-05	0.00307128	5853.95	6424.99	5116.78	6053.57	6673.33	7650.61	7106.42	8079.66	4.01119	2.51268		0.007674	2.11498	Lamc1	2.51268	2.11498
Chst15	335.672	0.44931	0.11551	3.88979	0.00010033	0.00315352	304.343	286.133	260.634	283	347.189	414.66	355.631	433.786	3.99857	2.5012		0.004632	2.33423	Chst15	2.5012	2.33423
Fscn1	588.831	0.488554	0.125694	3.88687	0.000101547	0.0031834	436.847	556.433	470.495	494.997	575.917	655.742	668.876	851.345	3.99333	2.49711		0.011889	1.92485	Fscn1	2.49711	1.92485
Klf13	1027.57	0.428824	0.110529	3.87974	0.000104569	0.00326955	768.105	881.018	1006.43	847.987	987.179	1307.98	1287.1	1134.77	3.9806	2.48551		0.009618	2.01692	Klf13	2.48551	2.01692
Daam2	313.087	0.546879	0.141015	3.87816	0.000105248	0.00328221	262.936	260.121	198.578	296.187	423.928	334.007	400.085	328.855	3.97778	2.48383		0.00723	2.14086	Daam2	2.48383	2.14086
Mzt1	426.051	-0.433616	0.111885	-3.87556	0.00010638	0.00330886	502.063	416.194	544.962	494.997	345.699	397.127	328.752	378.616	3.97314	2.48032		0.005815	2.23545	Mzt1	2.48032	2.23545
Cxcr4	63.5641	0.974609	0.251633	3.87313	0.000107447	0.00333336	43.4776	33.9288	56.4143	37.5305	87.9148	57.8595	95.1107	96.2766	3.96881	2.47712		0.006002	2.2217	Cxcr4	2.47712	2.2217
Prdx1	1529.63	-0.256046	0.06613	-3.87186	0.000108009	0.00334214	1741.18	1559.59	1724.02	1636.13	1420.79	1418.44	1351.19	1385.73	3.96654	2.47598		0.002621	2.58153	Prdx1	2.47598	2.58153
Gpm6a	60.2864	-1.45838	0.376933	-3.86908	0.000109245	0.00337163	146.996	66.7267	44.0032	96.3622	42.4673	32.4364	40.3187	12.9811	3.9616	2.47216		0.026243	1.58099	Gpm6a	2.47216	1.58099
Mir6516	212.481	-0.627474	0.162255	-3.8672	0.00011009	0.00338895	241.197	253.335	260.634	274.886	116.971	189.359	163.342	200.126	3.95825	2.46993		0.004632	2.33423	Mir6516	2.46993	2.33423
Tmod2	128.009	0.65526	0.169586	3.86387	0.000111603	0.00342669	113.87	99.5245	101.546	83.1758	178.81	136.759	141.632	168.754	3.95232	2.46512		0.004168	2.38007	Tmod2	2.46512	2.38007
Lyz2	937.851	0.494534	0.128055	3.8619	0.000112511	0.00344571	900.608	733.993	733.386	744.524	1005.81	884.55	1119.62	1380.33	3.94881	2.46272		0.016409	1.78492	Lyz2	2.46272	1.78492
Hip1	1159.04	0.293172	0.0759919	3.85794	0.000114346	0.00349296	1009.3	1033.7	1044.79	1081.28	1369.38	1331.65	1174.41	1227.8	3.94178	2.45681		0.00382	2.41794	Hip1	2.45681	2.41794
Fos	447.801	1.92303	0.4997	3.84838	0.000118902	0.00362288	184.262	193.394	288.841	81.1471	651.166	348.034	633.727	1201.83	3.92481	2.44095		0.01592	1.79806	Fos	2.44095	1.79806
Hipk1	2629.83	0.263897	0.0686127	3.84619	0.000119971	0.00364614	2457.52	2292.46	2435.97	2375.58	2901.93	3058.67	2924.65	2591.9	3.92092	2.43817		0.004632	2.33423	Hipk1	2.43817	2.33423
Zfp36l2	599.595	0.428938	0.111543	3.84549	0.000120311	0.00364719	455.48	504.408	558.502	524.413	604.228	649.605	682.316	817.81	3.91969	2.43804		0.008789	2.05606	Zfp36l2	2.43804	2.05606
Gipc3	204.106	0.609877	0.158661	3.84389	0.000121097	0.00366174	116.976	187.739	164.73	177.509	239.158	270.011	263.622	213.107	3.91687	2.43631		0.005506	2.25916	Gipc3	2.43631	2.25916
Inka2	418.821	-0.426505	0.111051	-3.84062	0.000122726	0.00367377	499.993	493.099	519.012	408.778	323.348	390.99	343.225	372.125	3.91106	2.43489		0.005131	2.2898	Inka2	2.43489	2.2898
Nt5c3	669.377	-0.310834	0.0809142	-3.84152	0.000122274	0.00367377	771.21	757.744	717.59	718.152	571.446	640.838	583.07	594.968	3.91267	2.43489		0.002239	2.64995	Nt5c3	2.43489	2.64995
Plekhg1	500.669	0.54257	0.141267	3.84075	0.00012266	0.00367377	475.148	378.872	301.252	473.696	603.483	518.106	584.104	670.691	3.9113	2.43489		0.00837	2.07727	Plekhg1	2.43489	2.07727
Adamts2	394.85	0.580532	0.151128	3.84132	0.000122373	0.00367377	340.575	364.169	242.582	317.488	451.495	419.043	417.66	605.785	3.91231	2.43489		0.013147	1.88117	Adamts2	2.43489	1.88117
Timm8b	702.32	-0.304409	0.0794034	-3.8337	0.000126231	0.00376927	820.899	748.696	795.442	738.438	602.738	629.442	654.403	628.502	3.89883	2.42374		0.002314	2.63564	Timm8b	2.42374	2.63564
Wipf1	397.86	0.444878	0.116072	3.83276	0.000126712	0.00377418	288.816	357.384	364.437	336.76	408.282	471.643	435.235	520.326	3.89718	2.42318		0.005768	2.23897	Wipf1	2.42318	2.23897
Romo1	807.022	-0.365773	0.0955449	-3.82828	0.000129042	0.00383403	919.241	842.566	961.3	910.876	628.069	789.871	650.268	753.986	3.88927	2.41634		0.00485	2.31426	Romo1	2.41634	2.31426
Tbx3	358.2	0.526129	0.137466	3.82733	0.00012954	0.00383926	246.373	255.597	375.719	297.201	444.044	402.387	385.612	458.666	3.8876	2.41575		0.00709	2.14935	Tbx3	2.41575	2.14935
Ptprj	309.773	0.457229	0.119503	3.82609	0.000130194	0.00384909	289.851	247.68	217.759	288.072	344.209	373.457	374.24	342.918	3.88541	2.41464		0.003759	2.42493	Ptprj	2.41464	2.42493
Arid1a	2923.68	0.216231	0.0565333	3.82484	0.000130858	0.00385919	2850.89	2628.35	2633.42	2707.27	3214.11	3107.76	3162.43	3085.18	3.8832	2.4135		0.002162	2.66514	Arid1a	2.4135	2.66514
Ndufc1	2499.33	-0.366922	0.0960589	-3.81976	0.000133582	0.00392983	3318.79	2542.4	2507.05	2890.86	2013.85	2132.04	2361.23	2228.42	3.87425	2.40563		0.012047	1.91912	Ndufc1	2.40563	1.91912
Efnb1	442.193	0.464785	0.121715	3.81862	0.000134198	0.00393823	363.349	357.384	366.693	399.649	618.384	422.55	507.602	501.936	3.87225	2.4047		0.009455	2.02434	Efnb1	2.4047	2.02434
9330158H04Rik	101.528	-0.757725	0.198564	-3.81602	0.000135623	0.0039703	150.101	122.144	110.572	128.821	90.895	83.2827	73.4006	53.0062	3.86767	2.40118		0.004632	2.33423	9330158H04Rik	2.40118	2.33423
Dld	8525.95	-0.209472	0.0549145	-3.81451	0.000136452	0.00398069	9525.74	8725.36	9126.71	9197.01	7824.42	8030.2	8218.8	7559.34	3.86502	2.40004		0.002888	2.5394	Dld	2.40004	2.5394
Cap1	970.759	0.358917	0.0941011	3.81416	0.000136645	0.00398069	842.638	928.519	740.156	890.589	1136.19	966.956	1163.04	1097.99	3.86441	2.40004		0.006002	2.2217	Cap1	2.40004	2.2217
Tbc1d1	424.955	0.360276	0.0945686	3.80967	0.00013915	0.00404381	359.208	364.169	350.897	413.85	476.081	484.793	471.418	479.219	3.85652	2.39321		0.002162	2.66514	Tbc1d1	2.39321	2.66514
Pcsk6	1384.57	0.532274	0.139784	3.80782	0.000140196	0.00406433	818.829	1405.78	1106.85	1195.91	1390.99	1554.32	1715.09	1888.75	3.85326	2.39101		0.011916	1.92387	Pcsk6	2.39101	1.92387
Hdac7	588.83	0.426169	0.112253	3.7965	0.000146755	0.00424417	428.565	531.551	533.679	516.298	604.228	775.844	614.084	706.389	3.83341	2.37221		0.008064	2.09345	Hdac7	2.37221	2.09345
Ghitm	5522.85	-0.303046	0.0798827	-3.79364	0.000148456	0.00428299	6778.37	5874.21	5666.25	6084	4894.92	5276.62	4403	5205.43	3.8284	2.36825		0.007533	2.12303	Ghitm	2.36825	2.12303
Ushbp1	465.522	0.484154	0.12766	3.79252	0.000149127	0.00429198	301.238	472.742	377.976	400.664	502.157	561.062	523.109	585.232	3.82644	2.36734		0.006667	2.17607	Ushbp1	2.36734	2.17607
Adcyap1r1	96.4294	0.674653	0.178342	3.78292	0.000155	0.00445028	73.4979	79.1672	72.2103	72.018	116.971	110.459	106.483	140.629	3.80967	2.35161		0.002888	2.5394	Adcyap1r1	2.35161	2.5394
Pgm5	3824.15	-0.257635	0.0681342	-3.78128	0.000156024	0.00446894	4527.88	3983.24	3901.61	4245.01	3379.5	3634.63	3587.33	3333.98	3.80681	2.3498		0.005215	2.28275	Pgm5	2.3498	2.28275
Dnm1	133.525	0.657722	0.174023	3.77952	0.000157134	0.00448996	75.5683	109.703	116.214	112.592	151.988	144.649	175.748	181.736	3.80373	2.34776		0.00451	2.34582	Dnm1	2.34776	2.34582
Fzd4	900.735	0.409449	0.108396	3.77734	0.00015851	0.00450772	875.764	813.161	742.412	663.377	913.42	1121.25	1129.96	946.54	3.79994	2.34604		0.008966	2.0474	Fzd4	2.34604	2.0474
Rnf144a	438.562	0.604212	0.159955	3.77738	0.000158486	0.00450772	375.771	321.193	274.174	420.95	665.321	404.14	540.684	506.263	3.80001	2.34604		0.015083	1.82151	Rnf144a	2.34604	1.82151
Svip	657.685	-0.359665	0.0955154	-3.76552	0.000166206	0.00471535	716.346	753.22	783.031	704.965	529.724	666.261	555.157	552.779	3.77935	2.32649		0.00451	2.34582	Svip	2.32649	2.34582
Tbc1d2b	283.391	0.409201	0.108711	3.76412	0.000167137	0.00473053	238.092	253.335	242.582	239.384	298.761	341.021	314.279	339.673	3.77693	2.32509		0.002162	2.66514	Tbc1d2b	2.32509	2.66514
Pkd2	943.236	0.324071	0.0861173	3.76313	0.0001678	0.00473806	791.914	923.995	758.209	876.388	1019.96	1073.03	991.425	1110.97	3.77521	2.3244		0.004632	2.33423	Pkd2	2.3244	2.33423
Psma6	1208.94	-0.28984	0.0770547	-3.76148	0.000168913	0.00474812	1320.89	1308.52	1342.66	1345.01	975.258	1101.08	1190.95	1087.17	3.77234	2.32348		0.003332	2.4773	Psma6	2.32348	2.4773
Ifitm2	285.859	0.441526	0.117383	3.76142	0.000168951	0.00474812	279.499	242.026	234.684	213.011	312.172	326.117	349.428	329.937	3.77224	2.32348		0.003124	2.50529	Ifitm2	2.32348	2.50529
Fxyd1	2973.43	-0.309492	0.082313	-3.75994	0.000169952	0.00476505	3551.71	3157.64	3188.54	3265.16	2348.37	3002.56	2638.29	2635.17	3.76967	2.32193		0.006425	2.19213	Fxyd1	2.32193	2.19213
Arhgef10	588.609	0.350283	0.0932562	3.75614	0.000172552	0.00481533	491.711	517.98	481.778	578.173	697.358	607.525	664.741	669.609	3.76308	2.31737		0.003817	2.41828	Arhgef10	2.31737	2.41828
Sting1	61.1137	0.882686	0.234974	3.75652	0.00017229	0.00481533	49.6887	42.9765	29.3354	49.7026	89.4049	71.0094	71.333	85.459	3.76374	2.31737		0.003314	2.47965	Sting1	2.31737	2.47965
Fam114a1	305.866	0.42936	0.114403	3.75305	0.000174699	0.00486388	286.745	246.549	247.095	262.714	392.636	323.487	332.887	354.817	3.75771	2.31302		0.003778	2.42274	Fam114a1	2.31302	2.42274
Lrrk1	358.077	0.410343	0.109386	3.75132	0.000175904	0.00488605	341.61	270.3	282.072	334.732	408.282	396.25	407.322	424.05	3.75472	2.31104		0.003325	2.47821	Lrrk1	2.31104	2.47821
Angpt2	88.108	0.722791	0.192847	3.74799	0.000178255	0.00493113	79.709	61.0719	53.0295	72.018	120.697	108.706	98.2121	111.421	3.74896	2.30705		0.002798	2.55315	Angpt2	2.30705	2.55315
Tubb4a	60.4137	0.906793	0.24195	3.74786	0.000178353	0.00493113	42.4424	35.0598	31.592	58.8316	87.9148	80.6527	76.5021	70.3144	3.74872	2.30705		0.00355	2.44977	Tubb4a	2.30705	2.44977
Abca6	412.72	0.539969	0.144147	3.74597	0.000179701	0.00495692	273.288	447.86	310.279	314.445	433.614	541.776	480.722	499.773	3.74545	2.30479		0.009293	2.03184	Abca6	2.30479	2.03184
Sacs	2695.11	-0.282626	0.0756226	-3.73732	0.000185992	0.00511281	3115.9	3068.3	2586.03	3061.27	2361.78	2473.93	2336.41	2557.28	3.73051	2.29134		0.006586	2.18138	Sacs	2.29134	2.18138
Lrrc8a	1757.2	0.397744	0.106433	3.73703	0.000186208	0.00511281	1609.71	1542.63	1560.42	1352.11	1661.44	2113.63	2358.12	1859.54	3.73	2.29134		0.013665	1.86439	Lrrc8a	2.29134	1.86439
Fgf1	3902.34	-0.266529	0.0713562	-3.73519	0.000187572	0.00513845	3906.78	4199.26	4728.65	4211.53	3343	3575.9	3653.49	3600.1	3.72683	2.28917		0.006586	2.18138	Fgf1	2.28917	2.18138
Mrpl1	565.305	-0.331915	0.0889309	-3.73229	0.00018975	0.00518622	655.27	620.897	669.074	574.116	468.631	511.093	512.771	510.591	3.72182	2.28515		0.003216	2.49268	Mrpl1	2.28515	2.49268
Arhgap23	594.21	0.350216	0.0938571	3.73137	0.000190439	0.00519316	515.52	549.647	513.37	511.227	651.911	693.438	585.137	733.433	3.72024	2.28457		0.004863	2.3131	Arhgap23	2.28457	2.3131
Palm	764.724	0.364535	0.0979036	3.72341	0.00019655	0.00532668	720.486	611.85	655.534	686.707	860.522	952.053	737.108	893.533	3.70653	2.27354		0.007091	2.14929	Palm	2.27354	2.14929
Card10	473.458	0.355702	0.0955353	3.72325	0.000196673	0.00532668	400.615	409.408	409.568	443.266	564.741	564.569	483.824	511.672	3.70625	2.27354		0.00355	2.44977	Card10	2.27354	2.44977
Cavin3	365.986	0.408277	0.109648	3.72352	0.000196464	0.00532668	276.393	337.026	350.897	295.173	419.458	442.713	389.747	416.477	3.70672	2.27354		0.003799	2.42033	Cavin3	2.27354	2.42033
Myl9	187.777	0.952816	0.256068	3.72095	0.000198473	0.00534147	103.518	102.917	88.0063	217.068	313.662	222.672	279.129	175.245	3.7023	2.27234		0.016754	1.77588	Myl9	2.27234	1.77588
Prkab2	1015.87	-0.346615	0.0931539	-3.72088	0.000198526	0.00534147	1032.08	1244.06	1106.85	1167.5	878.403	1002.9	791.9	903.269	3.70218	2.27234		0.006628	2.17862	Prkab2	2.27234	2.17862
Il4ra	291.009	0.485189	0.130398	3.72084	0.000198561	0.00534147	267.077	257.859	181.654	262.714	329.308	343.651	350.462	335.345	3.70211	2.27234		0.00434	2.36251	Il4ra	2.27234	2.36251
Gpc6	298.347	0.542709	0.145924	3.71912	0.000199919	0.00536592	298.132	275.954	210.99	186.638	351.659	364.69	328.752	369.962	3.69915	2.27036		0.006261	2.20336	Gpc6	2.27036	2.20336
Zcchc14	1008.96	0.286332	0.0770311	3.71709	0.00020153	0.00539703	943.05	936.435	816.879	939.277	1075.09	1151.05	1076.2	1133.68	3.69566	2.26785		0.003124	2.50529	Zcchc14	2.26785	2.50529
Rarres2	129.763	0.583006	0.156871	3.71648	0.00020202	0.00539762	109.729	108.572	111.7	86.2188	159.439	159.552	163.342	139.547	3.69461	2.2678		0.002348	2.6293	Rarres2	2.2678	2.6293
Pid1	135.916	0.617057	0.166057	3.71593	0.000202456	0.00539762	127.327	88.2149	120.727	92.3048	150.498	161.305	169.545	177.409	3.69367	2.2678		0.003759	2.42493	Pid1	2.2678	2.42493
Ramp2	498.698	0.413399	0.111289	3.71465	0.000203487	0.00541303	379.912	482.92	451.315	397.621	521.529	651.358	549.988	554.943	3.69146	2.26656		0.00682	2.16622	Ramp2	2.26656	2.16622
Il17rd	189.578	0.49606	0.133782	3.70798	0.000208917	0.00554511	168.735	163.989	130.881	165.337	223.512	221.795	234.675	207.698	3.68003	2.25609		0.002439	2.61279	Il17rd	2.25609	2.61279
Pdgfra	879.181	0.412682	0.111393	3.70473	0.000211612	0.00560421	719.451	810.899	602.505	883.489	1045.29	924.876	997.628	1049.31	3.67446	2.25149		0.007355	2.13342	Pdgfra	2.25149	2.13342
Rpl9	1568.16	-0.269723	0.0729726	-3.69623	0.000218828	0.00578247	1766.02	1624.06	1672.12	1792.34	1314.25	1445.61	1531.08	1399.8	3.6599	2.23789		0.003922	2.40649	Rpl9	2.23789	2.40649
Mgl2	90.2021	0.826448	0.223747	3.69366	0.000221047	0.00582822	84.8849	63.3338	57.5426	54.7743	149.753	88.5426	117.855	104.931	3.65552	2.23446		0.009364	2.02854	Mgl2	2.23446	2.02854
Lsm7	165.139	-0.572624	0.155073	-3.69262	0.000221958	0.00583935	160.453	220.537	207.605	200.839	113.991	145.526	126.125	146.038	3.65373	2.23364		0.005215	2.28275	Lsm7	2.23364	2.28275
Ppp1r3b	515.286	-0.361805	0.0980432	-3.69026	0.000224023	0.00588074	545.541	588.1	652.15	532.528	454.475	423.427	441.438	484.628	3.64971	2.23057		0.00504	2.29757	Ppp1r3b	2.23057	2.29757
Dgkh	342.715	0.44245	0.120087	3.68443	0.000229219	0.00599078	328.153	289.526	276.43	267.785	350.169	457.616	380.443	391.597	3.63975	2.22252		0.006252	2.20398	Dgkh	2.22252	2.20398
Tspan14	133.106	0.565166	0.153371	3.68496	0.000228742	0.00599078	109.729	116.489	98.1609	105.491	157.949	176.209	161.275	139.547	3.64065	2.22252		0.002575	2.58922	Tspan14	2.22252	2.58922
Sema3g	333.951	0.491651	0.13349	3.68306	0.000230447	0.00600973	218.423	316.669	257.249	318.502	413.498	372.58	416.626	358.062	3.63743	2.22114		0.006337	2.19812	Sema3g	2.22114	2.19812
Tnni3	121734	-0.21796	0.0592021	-3.68163	0.00023175	0.00602918	123025	132978	137088	130561	108795	118112	116305	107013	3.63498	2.21974		0.004632	2.33423	Tnni3	2.21974	2.33423
Enpp6	78.4613	-1.10972	0.301462	-3.68113	0.000232202	0.00602918	120.081	70.1196	60.9275	177.509	49.9177	51.7229	45.4877	51.9245	3.63413	2.21974		0.038547	1.41401	Enpp6	2.21974	1.41401
Etfa	8301.13	-0.22174	0.0603759	-3.67267	0.000240032	0.00621896	8968.81	8757.03	9276.77	8751.71	7784.93	8248.49	7225.31	7395.99	3.61973	2.20628		0.00382	2.41794	Etfa	2.20628	2.41794
Acot13	4035.44	-0.222902	0.0607327	-3.67022	0.000242343	0.00624082	4583.78	4105.39	4413.86	4280.51	3521.06	3782.79	3754.8	3841.33	3.61557	2.20476		0.003759	2.42493	Acot13	2.20476	2.42493
Cox7a2	1866.37	-0.290153	0.0790379	-3.67107	0.000241541	0.00624082	1962.7	2006.32	2258.83	1984.05	1499.02	1755.95	1719.23	1744.88	3.61701	2.20476		0.005985	2.22294	Cox7a2	2.20476	2.22294
Col5a1	1520.51	0.466755	0.127177	3.67011	0.000242443	0.00624082	1228.76	1435.19	916.169	1525.57	1718.06	1765.59	1690.28	1884.43	3.61539	2.20476		0.009263	2.03325	Col5a1	2.20476	2.03325
Scarna6	111.765	-0.893979	0.24374	-3.66776	0.000244689	0.00628076	104.553	171.906	124.112	180.552	57.3681	111.336	60.9949	83.2955	3.61139	2.20199		0.013256	1.87759	Scarna6	2.20199	1.87759
Cox8b	6378.83	-0.215931	0.0588787	-3.66738	0.000245046	0.00628076	6926.4	6876.24	7145.44	6472.49	5607.92	6086.65	6136.71	5778.76	3.61075	2.20199		0.003745	2.42655	Cox8b	2.20199	2.42655
Atf5	345.986	0.400062	0.109162	3.66484	0.000247491	0.00632982	309.519	278.216	301.252	303.287	392.636	348.911	442.471	391.597	3.60644	2.19861		0.004222	2.37448	Atf5	2.19861	2.37448
Dhrs7c	1171.64	-0.366886	0.100197	-3.66165	0.000250598	0.00639561	1164.58	1408.05	1379.89	1324.73	847.856	1091.44	1059.66	1096.9	3.60102	2.19412		0.007674	2.11498	Dhrs7c	2.19412	2.11498
Gtf2a2	388.009	-0.38096	0.104193	-3.6563	0.000255885	0.00650276	486.535	428.634	382.489	457.467	333.778	341.021	345.293	328.855	3.59195	2.1869		0.004632	2.33423	Gtf2a2	2.1869	2.33423
Cbx6	369.244	0.367937	0.100622	3.65664	0.000255543	0.00650276	299.167	317.8	319.305	354.004	441.064	412.03	412.491	398.088	3.59254	2.1869		0.002348	2.6293	Cbx6	2.1869	2.6293
Osmr	240.046	0.57948	0.158674	3.65201	0.000260194	0.00659822	254.655	171.906	170.371	173.452	320.368	310.338	279.129	240.151	3.5847	2.18057		0.009161	2.03806	Osmr	2.18057	2.03806
Zfp366	435.776	0.608344	0.166696	3.64942	0.000262838	0.00665114	375.771	462.563	269.66	272.857	460.435	533.009	632.693	479.219	3.58031	2.1771		0.013393	1.87312	Zfp366	2.1771	1.87312
Ndufv3	4235.03	-0.205417	0.0564449	-3.63924	0.000273447	0.00690498	4567.22	4292	4600.02	4683.2	3794.49	4072.08	3888.17	3983.04	3.56313	2.16084		0.002793	2.55393	Ndufv3	2.16084	2.55393
Lasp1	756.15	0.440756	0.121246	3.63523	0.000277728	0.00699828	747.401	546.254	543.834	727.281	924.596	763.571	874.605	921.659	3.55638	2.15501		0.009364	2.02854	Lasp1	2.15501	2.02854
Emp1	478.176	0.375001	0.103184	3.63428	0.000278754	0.00700933	467.902	417.324	397.157	382.406	532.704	525.996	498.297	603.622	3.55478	2.15432		0.005215	2.28275	Emp1	2.15432	2.28275
Kitl	1169.92	0.306649	0.0844341	3.63182	0.000281432	0.00706182	1153.19	1052.92	1014.33	963.622	1211.44	1418.44	1304.67	1240.78	3.55063	2.15108		0.005944	2.22592	Kitl	2.15108	2.22592
G0s2	785.703	-0.397095	0.10942	-3.62908	0.000284429	0.00712084	772.245	931.912	1013.2	854.073	587.837	709.218	652.335	764.804	3.54603	2.14747		0.00993	2.00305	G0s2	2.14747	2.00305
Col6a3	1432.82	0.50784	0.139955	3.62859	0.000284977	0.00712084	1314.68	1185.25	811.238	1421.09	1873.03	1511.36	1771.95	1573.96	3.54519	2.14747		0.011378	1.94393	Col6a3	2.14747	1.94393
Prex1	318.663	0.425104	0.117341	3.62279	0.000291439	0.0072671	289.851	285.002	244.838	267.785	376.246	320.857	351.496	413.232	3.53545	2.13864		0.005215	2.28275	Prex1	2.13864	2.28275
Aff3	83.8634	0.921769	0.254733	3.61857	0.000296231	0.0073712	42.4424	78.0363	46.2597	64.9177	119.207	71.0094	111.652	137.383	3.52837	2.13246		0.01127	1.94808	Aff3	2.13246	1.94808
Tnfrsf1a	515.399	0.346192	0.0957887	3.61412	0.00030137	0.00748351	474.113	454.646	431.005	455.438	614.659	524.243	542.751	626.339	3.5209	2.12589		0.004632	2.33423	Tnfrsf1a	2.12589	2.33423
Gli3	88.965	0.650257	0.179955	3.61344	0.000302161	0.00748758	79.709	65.5957	63.184	67.9607	102.816	105.199	114.753	112.503	3.51976	2.12566		0.001703	2.76879	Gli3	2.12566	2.76879
Dusp6	389.24	0.599523	0.166386	3.60321	0.000314312	0.00777255	352.997	368.693	230.17	285.029	426.908	382.224	462.114	605.785	3.50264	2.10944		0.017531	1.75619	Dusp6	2.10944	1.75619
Ttyh2	105.489	0.770507	0.214082	3.59912	0.000319301	0.00786337	69.3572	104.048	72.2103	65.932	112.501	118.349	123.024	178.49	3.4958	2.10439		0.011856	1.92606	Ttyh2	2.10439	1.92606
Pcolce	418.165	0.492334	0.136792	3.59915	0.000319263	0.00786337	371.63	385.658	304.637	326.617	456.71	386.607	529.312	584.15	3.49585	2.10439		0.013229	1.87847	Pcolce	2.10439	1.87847
C77080	100.206	0.669337	0.186372	3.59141	0.000328896	0.00806772	69.3572	76.9053	93.6478	69.9894	111.011	147.279	120.956	112.503	3.48294	2.09325		0.004632	2.33423	C77080	2.09325	2.33423
Snora7a	64.5023	-0.898702	0.25024	-3.59137	0.00032895	0.00806772	84.8849	54.2861	111.7	85.2044	46.1925	49.9696	36.1834	47.5974	3.48287	2.09325		0.010918	1.96186	Snora7a	2.09325	1.96186
Cbfa2t3	725.388	0.35592	0.0991545	3.58955	0.000331248	0.00809085	653.2	560.956	666.817	662.363	743.551	803.02	776.393	936.804	3.47985	2.09201		0.007942	2.10007	Cbfa2t3	2.09201	2.10007
Tmem256	351.807	-0.376361	0.104837	-3.58998	0.000330708	0.00809085	402.686	390.181	411.825	385.449	287.586	347.157	302.907	286.666	3.48055	2.09201		0.002622	2.58137	Tmem256	2.09201	2.58137
Fkbp5	326.772	0.655282	0.182617	3.58829	0.000332857	0.00811357	318.836	246.549	264.019	185.624	295.036	513.723	427.998	362.389	3.47774	2.09079		0.01889	1.72377	Fkbp5	2.09079	1.72377
Tmx4	2012.38	-0.246427	0.0686975	-3.58713	0.000334336	0.00813302	2040.34	2252.87	2347.96	2093.59	1762.77	1834.85	1889.81	1876.85	3.47582	2.08975		0.004632	2.33423	Tmx4	2.08975	2.33423
Caskin2	1377.32	0.288062	0.0803541	3.58491	0.00033719	0.00818577	1154.23	1298.34	1313.33	1197.93	1548.94	1649.87	1468.01	1387.9	3.47213	2.08694		0.006134	2.21226	Caskin2	2.08694	2.21226
Atp5j2	4999.72	-0.189713	0.0530076	-3.57899	0.000344929	0.00835666	5508.2	5268.01	5266.84	5267.46	4542.51	4718.18	4873.39	4553.13	3.46227	2.07797		0.002314	2.63564	Atp5j2	2.07797	2.63564
Slc28a2	301.457	0.466456	0.130357	3.57829	0.000345844	0.00836186	224.634	285.002	241.453	260.685	343.464	288.421	374.24	393.76	3.46112	2.0777		0.00767	2.1152	Slc28a2	2.0777	2.1152
Myo1c	2955.32	0.287905	0.0804743	3.57759	0.000346771	0.00836735	2436.82	2869.25	2753.02	2586.56	2937.7	3568.88	3153.13	3337.23	3.45996	2.07741		0.008313	2.08024	Myo1c	2.07741	2.08024
Cd59a	1585.27	-0.310428	0.086827	-3.57525	0.000349892	0.00840867	1594.18	1759.77	1901.16	1763.93	1254.65	1503.47	1366.7	1538.26	3.45607	2.07527		0.00723	2.14086	Cd59a	2.07527	2.14086
Fam171a2	66.3913	0.811028	0.226818	3.57568	0.000349316	0.00840867	46.5832	55.4171	53.0295	37.5305	71.5239	73.6394	98.2121	95.1948	3.45678	2.07527		0.004632	2.33423	Fam171a2	2.07527	2.33423
Trim47	307.273	0.473004	0.132468	3.57071	0.000356015	0.00853588	311.59	255.597	227.914	233.298	309.937	392.744	346.327	380.779	3.44853	2.06875		0.007176	2.14412	Trim47	2.06875	2.14412
Cmtm3	78.5641	0.772879	0.216476	3.57027	0.000356614	0.00853588	63.1461	62.2028	57.5426	48.6882	94.6202	73.6394	107.516	121.157	3.4478	2.06875		0.006652	2.17705	Cmtm3	2.06875	2.17705
Uqcc2	1262.57	-0.278576	0.0780657	-3.56848	0.000359055	0.0085771	1298.12	1361.68	1561.55	1315.6	1138.42	1130.89	1121.69	1172.63	3.44484	2.06666		0.006366	2.19613	Uqcc2	2.06666	2.19613
Agap2	134.124	0.888898	0.249215	3.56679	0.00036138	0.00859885	59.0053	119.882	112.829	85.2044	140.813	261.245	144.734	149.283	3.44204	2.06556		0.024929	1.6033	Agap2	2.06556	1.6033
Itpr2	816.449	0.327925	0.0919388	3.56677	0.000361405	0.00859885	786.738	740.779	632.969	735.395	891.069	980.982	831.185	932.477	3.44201	2.06556		0.005909	2.22849	Itpr2	2.06556	2.22849
Cox17	3032.57	-0.349351	0.0980665	-3.56239	0.000367497	0.00872641	4156.25	3106.75	3229.16	3098.8	2498.87	2874.57	2662.07	2634.08	3.43475	2.05916		0.017851	1.74834	Cox17	2.05916	1.74834
Pdf	803.616	-0.339287	0.0952822	-3.56086	0.000369636	0.00875978	874.728	859.53	935.349	918.991	599.758	766.201	771.224	703.144	3.43223	2.05751		0.005131	2.2898	Pdf	2.05751	2.2898
Stim2	424.707	0.41026	0.115258	3.55949	0.000371577	0.00878835	375.771	387.919	352.025	341.832	406.792	516.353	464.181	552.779	3.42995	2.05609		0.008142	2.08927	Stim2	2.05609	2.08927
Git2	710.384	0.313559	0.0881951	3.55529	0.000377558	0.00891217	605.581	717.029	611.531	600.488	766.647	808.28	826.016	747.496	3.42302	2.05002		0.00451	2.34582	Git2	2.05002	2.34582
6820408C15Rik	59.9787	-0.891557	0.250871	-3.55384	0.000379652	0.00894392	70.3923	87.084	67.6972	86.2188	29.0566	57.8595	38.251	43.2704	3.42061	2.04847		0.004632	2.33423	6820408C15Rik	2.04847	2.33423
Mmp14	401.258	0.690993	0.195034	3.54294	0.000395691	0.00930342	324.012	269.169	213.246	420.95	624.344	351.541	520.007	486.792	3.40264	2.03136		0.020193	1.6948	Mmp14	2.03136	1.6948
Numb	685.168	0.292095	0.0824807	3.54137	0.000398054	0.00932227	664.587	610.719	629.584	559.915	764.412	760.941	735.04	756.15	3.40006	2.03048		0.002594	2.58603	Numb	2.03048	2.58603
Adora2a	109.965	0.657226	0.185583	3.54142	0.000397981	0.00932227	83.8497	84.822	74.4669	98.3908	163.909	108.706	128.193	137.383	3.40014	2.03048		0.006397	2.19402	Adora2a	2.03048	2.19402
Ebf1	398.54	0.481828	0.136133	3.53939	0.00040105	0.00937404	386.123	359.645	254.993	328.646	475.336	390.99	476.587	515.999	3.3968	2.02807		0.009364	2.02854	Ebf1	2.02807	2.02854
Tnc	36.0939	1.40072	0.396088	3.53639	0.00040564	0.00946282	35.1962	12.4406	12.4112	19.2724	84.9346	36.8197	45.4877	42.1886	3.39186	2.02398		0.019784	1.70369	Tnc	2.02398	1.70369
Gprc5c	132.692	0.529784	0.149915	3.53389	0.000409497	0.00953418	108.694	109.703	104.931	111.577	175.83	146.402	154.038	150.365	3.38775	2.02072		0.002165	2.66454	Gprc5c	2.02072	2.66454
Ndufv1	13410.4	-0.195967	0.0554902	-3.53157	0.0004131	0.00959934	13638.5	14789.6	14596.6	14256.5	12293.2	13278.8	12248.6	12181.7	3.38395	2.01776		0.003768	2.42389	Ndufv1	2.01776	2.42389
Adam23	63.7872	1.11797	0.316671	3.53037	0.000414973	0.00962415	35.1962	36.1907	30.4637	58.8316	87.1698	76.2694	137.497	48.6792	3.38198	2.01664		0.026959	1.5693	Adam23	2.01664	1.5693
Zfp385a	157.917	0.518153	0.146861	3.52818	0.000418426	0.00968542	113.87	145.894	126.368	132.878	171.359	177.085	210.898	184.981	3.37838	2.01388		0.003646	2.43818	Zfp385a	2.01388	2.43818
Map1a	425.131	0.373686	0.106001	3.52529	0.000423012	0.00971627	369.56	424.11	320.433	368.205	508.118	479.533	449.708	481.383	3.37365	2.0125		0.004632	2.33423	Map1a	2.0125	2.33423
Pf4	120.068	0.575204	0.163099	3.52672	0.000420738	0.00971627	82.8145	95.0007	104.931	102.448	126.657	141.142	156.106	151.446	3.37599	2.0125		0.002793	2.55393	Pf4	2.0125	2.55393
Serpina3n	104.548	0.956823	0.271412	3.52535	0.000422927	0.00971627	82.8145	57.679	62.0558	82.1614	189.24	128.869	165.41	68.1509	3.37373	2.0125		0.0254	1.59517	Serpina3n	2.0125	1.59517
1700017B05Rik	211.342	0.562254	0.159487	3.52539	0.000422865	0.00971627	182.192	200.18	119.598	180.552	264.489	233.192	281.197	229.333	3.3738	2.0125		0.007091	2.14929	1700017B05Rik	2.0125	2.14929
Gnb4	195.774	0.487014	0.138213	3.52365	0.00042564	0.00975787	155.277	171.906	151.19	174.466	233.943	253.355	236.743	189.308	3.37096	2.01065		0.00485	2.31426	Gnb4	2.01065	2.31426
Tspan3	2313.95	-0.206405	0.0585983	-3.52238	0.000427697	0.00978623	2453.38	2488.11	2571.36	2402.97	2077.92	2143.43	2244.41	2129.98	3.36886	2.00938		0.002314	2.63564	Tspan3	2.00938	2.63564
Mmab	632.59	-0.338802	0.0962693	-3.51932	0.000432662	0.00986205	626.285	707.981	764.978	727.281	525.254	612.785	575.833	520.326	3.36385	2.00603		0.006002	2.2217	Mmab	2.00603	2.2217
Prr12	1368.32	0.252475	0.0717362	3.51948	0.000432386	0.00986205	1133.52	1266.68	1294.14	1302.41	1496.04	1546.43	1432.86	1474.44	3.36413	2.00603		0.00355	2.44977	Prr12	2.00603	2.44977
Gm20300	410.6	-0.394704	0.112206	-3.51768	0.000435339	0.00990417	499.993	445.598	509.985	408.778	332.288	324.364	394.916	368.88	3.36117	2.00418		0.006812	2.16673	Gm20300	2.00418	2.16673
Kmt2d	7423.98	0.208358	0.0592757	3.51507	0.000439639	0.00998299	6484.38	7201.96	6650.12	7220.06	8010.68	8243.23	7865.24	7716.19	3.3569	2.00074		0.003863	2.41308	Kmt2d	2.00074	2.41308
Wfdc1	267.363	-0.522595	0.148979	-3.50784	0.000451764	0.0102388	270.182	321.193	354.282	313.431	168.379	214.782	230.54	266.113	3.34509	1.98975		0.008416	2.07489	Wfdc1	1.98975	2.07489
Mgll	1608.82	0.358081	0.102149	3.50548	0.000455779	0.0103017	1200.81	1417.09	1691.3	1333.86	1910.28	1885.7	1792.63	1638.87	3.34125	1.98709		0.010368	1.98431	Mgll	1.98709	1.98431
Itprid2	923.832	0.288619	0.0823401	3.5052	0.000456262	0.0103017	796.055	895.721	766.107	869.288	1024.43	1042.35	937.667	1059.04	3.34079	1.98709		0.004632	2.33423	Itprid2	1.98709	2.33423
Syne2	3364.56	0.371707	0.106063	3.50459	0.000457317	0.010306	2967.87	3140.68	2351.35	3274.28	3933.82	4100.14	3239.97	3908.4	3.33978	1.98691		0.012275	1.91098	Syne2	1.98691	1.91098
Ndufa1	1375.47	-0.293342	0.0838058	-3.50026	0.000464802	0.010455	1622.13	1328.88	1654.07	1453.55	1187.59	1281.68	1218.86	1257	3.33273	1.98068		0.008592	2.06591	Ndufa1	1.98068	2.06591
Cdh23	199.5	0.624776	0.178543	3.4993	0.000466487	0.0104732	139.75	212.621	124.112	151.136	204.141	264.751	216.067	283.421	3.33116	1.97992		0.011783	1.92874	Cdh23	1.97992	1.92874
Fnip2	553.157	0.393416	0.112627	3.49309	0.000477474	0.0106729	539.33	458.039	396.029	517.313	599.758	582.102	630.625	702.062	3.32105	1.97172		0.008	2.09691	Fnip2	1.97172	2.09691
Loxl2	275.035	0.628058	0.17981	3.49289	0.000477818	0.0106729	242.232	263.514	144.421	213.011	277.155	297.188	347.361	415.396	3.32074	1.97172		0.014302	1.8446	Loxl2	1.97172	1.8446
Smarcd2	235.917	0.416716	0.119326	3.49226	0.000478957	0.0106729	200.825	226.192	185.039	195.767	253.314	270.888	271.892	283.421	3.3197	1.97172		0.002369	2.62543	Smarcd2	1.97172	2.62543
Piezo1	668.583	0.315007	0.0901977	3.4924	0.000478695	0.0106729	605.581	606.195	535.936	633.962	680.222	772.337	723.668	790.766	3.31994	1.97172		0.004632	2.33423	Piezo1	1.97172	2.33423
Elk3	634.426	0.394774	0.113066	3.49153	0.000480256	0.0106819	580.737	513.456	462.597	633.962	715.239	654.865	697.823	816.728	3.31853	1.97135		0.009445	2.0248	Elk3	1.97135	2.0248
Phkb	1328.16	-0.28958	0.0830398	-3.48725	0.000488022	0.0108344	1537.24	1524.53	1458.87	1323.71	1148.11	1243.98	1299.5	1089.33	3.31156	1.96519		0.006529	2.18515	Phkb	1.96519	2.18515
Stard9	401.896	0.398674	0.114537	3.48073	0.000500042	0.0110807	288.816	392.443	352.025	354.004	437.339	488.3	418.694	483.547	3.30099	1.95543		0.006134	2.21226	Stard9	1.95543	2.21226
Ar	177.797	0.547544	0.157379	3.47915	0.000503008	0.0111238	137.679	140.239	118.47	180.552	217.552	179.715	226.405	221.761	3.29843	1.95375		0.006252	2.20398	Ar	1.95375	2.20398
C1qtnf1	200.866	0.455812	0.131029	3.4787	0.000503848	0.0111238	188.403	177.561	143.292	168.38	239.903	233.192	239.844	216.352	3.2977	1.95375		0.002888	2.5394	C1qtnf1	1.95375	2.5394
Dab2ip	1775.58	0.335625	0.0965733	3.47533	0.000510217	0.0112436	1388.18	1466.86	1751.1	1673.66	1791.08	2252.14	1930.13	1951.49	3.29225	1.94909		0.01127	1.94808	Dab2ip	1.94909	1.94808
Ptbp1	397.413	0.359342	0.103603	3.46844	0.000523499	0.011515	378.876	339.288	312.535	360.09	419.458	430.44	450.742	487.874	3.28108	1.93873		0.004011	2.39675	Ptbp1	1.93873	2.39675
Ndufv2	8866.13	-0.253395	0.0731068	-3.46609	0.000528088	0.0115946	10269	8757.03	9860.1	9682.88	7577.06	8223.95	8851.5	7707.54	3.27729	1.93574		0.008149	2.0889	Ndufv2	1.93574	2.0889
Errfi1	604.13	1.54559	0.446471	3.46179	0.000536599	0.0117599	391.299	436.551	195.194	209.968	771.862	466.383	879.774	1482.01	3.27035	1.9296		0.019466	1.71072	Errfi1	1.9296	1.71072
Myo1e	367.732	0.601892	0.174045	3.45826	0.00054368	0.0118933	343.68	327.979	177.141	318.502	417.968	383.977	464.181	508.427	3.26466	1.9247		0.010918	1.96186	Myo1e	1.9247	1.96186
Pros1	279.584	0.458353	0.132876	3.44949	0.000561641	0.0122637	262.936	177.561	238.068	262.714	312.172	337.514	328.752	316.956	3.25054	1.91138		0.005253	2.27959	Pros1	1.91138	2.27959
N4bp3	217.997	0.443526	0.128609	3.44863	0.000563444	0.0122806	160.453	208.097	179.398	191.71	253.314	261.245	262.588	227.17	3.24915	1.91078		0.003661	2.4364	N4bp3	1.91078	2.4364
Cilp	148.216	1.44504	0.419287	3.44642	0.000568069	0.0123589	134.574	40.7146	71.082	72.018	300.996	162.182	148.869	255.295	3.2456	1.90802		0.010336	1.98565	Cilp	1.90802	1.98565
Prickle2	269.086	0.481286	0.139688	3.44543	0.000570152	0.0123816	228.775	212.621	221.144	237.355	395.617	296.311	268.791	292.075	3.24401	1.90722		0.012387	1.90703	Prickle2	1.90722	1.90703
Vasn	122.399	0.715962	0.207848	3.44465	0.000571804	0.012395	115.94	63.3338	75.5952	114.62	144.538	143.772	137.497	183.899	3.24275	1.90675		0.008789	2.05606	Vasn	1.90675	2.05606
Inpp5b	169.102	0.491276	0.142682	3.44316	0.000574959	0.0124408	136.644	141.37	126.368	158.237	199.671	223.548	180.917	186.063	3.24036	1.90515		0.00382	2.41794	Inpp5b	1.90515	2.41794
Adgre1	117.638	0.670346	0.194721	3.4426	0.000576142	0.0124438	111.8	101.786	60.9275	88.2474	146.773	128.869	167.477	135.22	3.23947	1.90505		0.006667	2.17607	Adgre1	1.90505	2.17607
Bicral	426.422	0.323777	0.0941066	3.44053	0.000580574	0.0124944	392.334	355.122	362.18	404.721	482.786	462.876	455.911	495.446	3.23614	1.90329		0.002348	2.6293	Bicral	1.90329	2.6293
Robo1	88.4498	0.738093	0.214525	3.44059	0.000580457	0.0124944	46.5832	95.0007	63.184	60.8603	106.541	112.212	108.55	114.667	3.23623	1.90329		0.005215	2.28275	Robo1	1.90329	2.28275
Clec3b	363.13	0.52653	0.153083	3.43951	0.000582774	0.0125192	209.107	355.122	282.072	343.861	388.166	450.603	399.051	477.056	3.2345	1.90243		0.01017	1.99268	Clec3b	1.90243	1.99268
Mrtfa	214.619	0.453946	0.13201	3.43873	0.000584446	0.0125325	151.137	193.394	178.269	201.853	254.804	234.945	266.723	235.824	3.23326	1.90196		0.003817	2.41828	Mrtfa	1.90196	2.41828
Adgrl3	72.7425	0.78675	0.228838	3.43802	0.000585992	0.0125432	49.6887	39.5836	63.184	60.8603	76.7392	109.582	104.415	77.8867	3.23211	1.90159		0.006961	2.15733	Adgrl3	1.90159	2.15733
Nol7	1554.4	-0.235616	0.0685814	-3.43557	0.00059131	0.0126344	1779.48	1642.15	1585.24	1716.26	1387.27	1494.71	1371.87	1458.21	3.22818	1.89845		0.00382	2.41794	Nol7	1.89845	2.41794
Ndufaf5	345.796	-0.361274	0.105212	-3.43377	0.000595242	0.0126957	355.067	426.372	397.157	377.334	291.311	318.228	315.313	285.585	3.22531	1.89634		0.003778	2.42274	Ndufaf5	1.89634	2.42274
Tomm40l	591.507	-0.30512	0.0888734	-3.4332	0.000596499	0.0126998	638.707	641.255	699.538	634.976	498.432	527.749	585.137	506.263	3.22439	1.8962		0.003799	2.42033	Tomm40l	1.8962	2.42033
Serpine2	345.712	0.431065	0.125604	3.43194	0.000599281	0.0127137	313.66	262.383	293.354	309.373	450.75	396.25	419.728	320.201	3.22237	1.89573		0.009618	2.01692	Serpine2	1.89573	2.01692
Kcnj5	1514.44	-0.314457	0.0916142	-3.4324	0.00059826	0.0127137	1452.36	1728.11	1868.44	1669.6	1494.55	1357.95	1277.79	1266.74	3.22311	1.89573		0.010526	1.97774	Kcnj5	1.89573	1.97774
Gcsh	894.863	-0.256143	0.0746646	-3.43058	0.000602293	0.0127549	993.774	1002.03	938.734	959.564	778.568	787.241	826.016	872.98	3.22019	1.89432		0.002621	2.58153	Gcsh	1.89432	2.58153
Rnf14	1548.31	-0.233142	0.0680164	-3.42773	0.000608655	0.0128669	1705.98	1585.61	1762.38	1637.14	1341.07	1464.9	1469.05	1420.35	3.21563	1.89053		0.003661	2.4364	Rnf14	1.89053	2.4364
Prr13	384.686	0.336986	0.0983394	3.42677	0.000610817	0.0128897	327.117	359.645	338.486	335.746	466.396	403.264	423.863	422.968	3.21409	1.88976		0.002622	2.58137	Prr13	1.88976	2.58137
Ano6	652.185	0.322563	0.0942024	3.42414	0.000616739	0.0129918	622.144	559.826	524.653	612.66	783.038	750.421	709.195	655.546	3.2099	1.88633		0.006002	2.2217	Ano6	1.88633	2.2217
Spryd7	790.228	-0.301351	0.0880791	-3.42137	0.000623057	0.0131017	921.312	875.364	766.107	926.091	672.772	757.434	706.093	696.653	3.20547	1.88267		0.006252	2.20398	Spryd7	1.88267	2.20398
Naa20	440.367	-0.384258	0.112418	-3.41813	0.000630529	0.0132356	577.631	451.253	435.519	528.47	358.365	376.964	404.22	390.515	3.2003	1.87826		0.01006	1.9974	Naa20	1.87826	1.9974
Psma7	1581.05	-0.255875	0.0749258	-3.41504	0.000637721	0.0133631	1885.07	1620.67	1629.25	1745.68	1376.09	1394.77	1506.26	1490.66	3.19537	1.87409		0.006294	2.20107	Psma7	1.87409	2.20107
Vwa1	363.917	0.442662	0.129706	3.41281	0.000642964	0.0134493	259.831	370.955	266.276	336.76	412.008	390.114	461.08	414.314	3.19181	1.8713		0.008313	2.08024	Vwa1	1.8713	2.08024
Peak1	2323.32	0.21063	0.0617426	3.41142	0.000646255	0.0134945	2055.87	2211.03	2108.77	2239.66	2514.51	2399.42	2448.07	2609.2	3.1896	1.86984		0.003249	2.48825	Peak1	1.86984	2.48825
Rap2a	332.77	0.358456	0.105106	3.41042	0.000648619	0.0135203	269.147	320.062	306.894	270.828	366.56	365.567	386.646	376.452	3.18801	1.86902		0.002621	2.58153	Rap2a	1.86902	2.58153
Flt4	524.783	0.369111	0.108268	3.40923	0.00065146	0.0135558	472.043	429.765	411.825	517.313	534.194	672.398	583.07	577.66	3.18611	1.86787		0.008214	2.08545	Flt4	1.86787	2.08545
Rtn2	728.267	-0.309144	0.0908137	-3.40415	0.000663697	0.0137625	692.536	825.601	850.728	856.102	668.302	645.222	668.876	618.766	3.17803	1.8613		0.006667	2.17607	Rtn2	1.8613	2.17607
Spred2	574.706	0.343104	0.100789	3.40417	0.000663658	0.0137625	577.631	479.527	481.778	485.868	572.191	650.482	696.789	653.383	3.17806	1.8613		0.006652	2.17705	Spred2	1.8613	2.17705
Ep400	1787.39	0.204728	0.0601951	3.40107	0.000671234	0.0138947	1659.4	1634.24	1629.25	1719.3	1948.28	1834.85	1912.55	1961.23	3.17313	1.85715		0.002165	2.66454	Ep400	1.85715	2.66454
Itih5	302.222	0.488622	0.143729	3.3996	0.000674849	0.0139212	238.092	331.371	210.99	226.197	344.954	377.84	319.448	368.88	3.17079	1.85632		0.009846	2.00674	Itih5	1.85632	2.00674
She	518.502	0.316949	0.0932269	3.39976	0.000674441	0.0139212	443.058	504.408	424.236	474.71	575.917	534.762	585.137	605.785	3.17106	1.85632		0.00382	2.41794	She	1.85632	2.41794
Vdac1	11554.1	-0.192634	0.0566857	-3.39828	0.000678122	0.0139508	12707.9	11801.6	12772.2	12014.8	10301.7	11244.9	11052.5	10537.4	3.16869	1.8554		0.004303	2.36623	Vdac1	1.8554	2.36623
Ccdc80	1893.95	0.387759	0.114111	3.39808	0.000678618	0.0139508	1904.73	1536.98	1340.4	1781.18	2440.75	1844.49	2149.29	2153.78	3.16837	1.8554		0.015083	1.82151	Ccdc80	1.8554	1.82151
Immt	13299.4	-0.182896	0.0538407	-3.39699	0.000681317	0.0139822	13661.3	14042	14772.7	14089.2	12223.9	12437.2	13130.4	12038.9	3.16665	1.85442		0.00373	2.42829	Immt	1.85442	2.42829
Nr1h3	193.11	0.552687	0.162906	3.39267	0.000692138	0.0141556	137.679	117.62	190.68	180.552	255.549	218.288	211.931	232.578	3.15981	1.84907		0.007674	2.11498	Nr1h3	1.84907	2.11498
Abca8b	499.018	0.367898	0.108434	3.39284	0.000691725	0.0141556	371.63	487.444	452.443	431.094	499.922	595.252	557.224	597.131	3.16007	1.84907		0.006948	2.15814	Abca8b	1.84907	2.15814
Ppp1r16b	425.653	0.419633	0.123761	3.39066	0.000697236	0.0142355	396.475	409.408	297.868	351.975	474.591	447.973	459.012	567.924	3.15662	1.84663		0.010152	1.99345	Ppp1r16b	1.84663	1.99345
Plcb1	346.331	0.476201	0.140491	3.38954	0.000700096	0.0142695	279.499	356.253	238.068	286.043	480.551	356.801	396.984	376.452	3.15484	1.84559		0.012424	1.90574	Plcb1	1.84559	1.90574
Pcdh12	536.775	0.418049	0.123368	3.38864	0.000702413	0.0142924	461.691	420.717	397.157	556.872	615.404	537.392	598.577	706.389	3.15341	1.8449		0.011837	1.92676	Pcdh12	1.8449	1.92676
Ndufb6	1166.62	-0.270118	0.0798352	-3.38344	0.000715841	0.0145408	1266.03	1175.07	1417.13	1242.56	989.414	1075.66	1088.6	1078.51	3.14518	1.83741		0.006667	2.17607	Ndufb6	1.83741	2.17607
Dhrs7	647.066	-0.300853	0.0889842	-3.38097	0.000722298	0.0146471	694.607	711.374	682.613	767.854	536.429	638.208	586.171	559.27	3.14128	1.83425		0.004442	2.35242	Dhrs7	1.83425	2.35242
Ctif	304.656	0.382846	0.113348	3.37761	0.000731181	0.0148021	260.866	268.038	258.378	269.814	338.994	328.747	313.245	399.169	3.13597	1.82968		0.005215	2.28275	Ctif	1.82968	2.28275
Ndufb7	4546.29	-0.223388	0.0661652	-3.37622	0.000734905	0.0148272	5115.87	4666.34	5091.96	4714.65	3886.88	4441.16	4324.43	4129.08	3.13377	1.82894		0.005768	2.23897	Ndufb7	1.82894	2.23897
Tnrc18	3319.1	0.282653	0.083708	3.37666	0.000733723	0.0148272	2780.5	3381.57	2697.73	3122.13	3932.33	3668.82	3500.49	3469.2	3.13447	1.82894		0.009497	2.02241	Tnrc18	1.82894	2.02241
Rapgef3	393.242	0.396859	0.117594	3.37481	0.000738657	0.0148778	313.66	376.61	358.795	310.388	433.614	521.613	433.167	398.088	3.13156	1.82746		0.009321	2.03054	Rapgef3	1.82746	2.03054
Arpc1b	428.847	0.325111	0.0964527	3.37068	0.00074983	0.0150558	393.369	411.67	379.104	338.789	459.69	477.78	488.993	481.383	3.12504	1.8223		0.002813	2.55083	Arpc1b	1.8223	2.55083
Ptpn23	622.649	0.300279	0.0890875	3.37061	0.000750015	0.0150558	519.661	610.719	509.985	592.374	705.554	679.411	689.552	673.936	3.12493	1.8223		0.00382	2.41794	Ptpn23	1.8223	2.41794
Ccdc3	34.3315	1.19457	0.354532	3.36944	0.000753206	0.0150692	23.8092	23.7502	20.3092	16.2294	74.5041	45.5863	43.4201	27.044	3.12309	1.82191		0.01982	1.7029	Ccdc3	1.82191	1.7029
Ncoa3	1370.97	0.266316	0.079033	3.36968	0.000752547	0.0150692	1256.71	1322.09	1149.72	1251.69	1484.12	1627.96	1513.5	1361.94	3.12347	1.82191		0.006696	2.17418	Ncoa3	1.82191	2.17418
Ace	1125.13	0.331779	0.0985889	3.36528	0.000764671	0.015273	1050.71	1033.7	855.241	1042.74	1105.64	1189.63	1339.82	1383.57	3.11653	1.81608		0.010722	1.96972	Ace	1.81608	1.96972
Eps8	359.583	0.431308	0.128445	3.35792	0.000785301	0.0156588	344.715	273.692	248.223	357.047	424.673	384.854	403.187	440.276	3.10496	1.80524		0.007674	2.11498	Eps8	1.80524	2.11498
Idh3b	13218.3	-0.205605	0.0612521	-3.35671	0.000788762	0.0157016	13481.2	14655	14219.8	14278.8	11840.9	13106.9	11509.4	12654.4	3.10305	1.80406		0.005182	2.2855	Idh3b	1.80406	2.2855
Zfand2a	204.904	-0.449706	0.134013	-3.35569	0.000791676	0.0157073	222.564	252.204	216.631	254.599	157.204	197.248	159.207	179.572	3.10145	1.8039		0.004469	2.34979	Zfand2a	1.8039	2.34979
Pxmp2	842.361	-0.271802	0.0809959	-3.35574	0.000791517	0.0157073	917.171	980.543	887.961	900.733	727.16	834.58	768.122	722.615	3.10154	1.8039		0.004032	2.39448	Pxmp2	1.8039	2.39448
Cdc42ep4	258.978	0.775759	0.231587	3.34975	0.000808847	0.016019	247.408	228.454	148.934	138.964	245.863	387.484	449.708	225.006	3.09213	1.79536		0.034211	1.46583	Cdc42ep4	1.79536	1.46583
Asb5	297.753	-0.473636	0.141436	-3.34876	0.000811747	0.016019	330.223	401.491	362.18	290.101	230.963	232.315	225.371	309.383	3.09058	1.79536		0.012005	1.92064	Asb5	1.79536	1.92064
Ttyh3	260.676	0.47748	0.142629	3.3477	0.000814854	0.016019	166.664	245.418	225.657	234.312	277.155	348.911	282.231	305.056	3.08892	1.79536		0.008452	2.07304	Ttyh3	1.79536	2.07304
Adarb1	451.607	0.336004	0.100374	3.3475	0.000815435	0.016019	409.932	393.574	405.055	388.492	467.886	573.336	468.317	506.263	3.08861	1.79536		0.005666	2.24672	Adarb1	1.79536	2.24672
Tmsb10	411.267	0.29817	0.089056	3.34811	0.000813643	0.016019	371.63	365.3	359.923	378.348	450.005	451.48	456.945	456.503	3.08957	1.79536		0.000415	3.38195	Tmsb10	1.79536	3.38195
Zfp36	977.711	1.23578	0.369105	3.34803	0.000813873	0.016019	690.466	712.505	644.252	284.015	1091.48	916.11	1734.74	1748.12	3.08944	1.79536		0.010152	1.99345	Zfp36	1.79536	1.99345
Cox7a1	8122.98	-0.219245	0.0655901	-3.34266	0.000829808	0.0162746	8438.8	8665.42	9108.66	8743.6	7379.63	7572.59	8191.92	6883.24	3.08102	1.78849		0.005997	2.22207	Cox7a1	1.78849	2.22207
Mboat2	104.486	-0.621607	0.186046	-3.34114	0.000834339	0.0163366	110.764	145.894	117.342	131.864	70.7789	78.0227	104.415	76.8049	3.07866	1.78684		0.00596	2.22475	Mboat2	1.78684	2.22475
Mfap5	93.9349	0.745699	0.223233	3.34045	0.000836416	0.0163505	55.8998	76.9053	73.3386	74.0467	96.8553	109.582	97.1783	167.673	3.07758	1.78647		0.018297	1.73762	Mfap5	1.78647	1.73762
Zfhx3	1231.62	0.300445	0.0899769	3.33914	0.000840382	0.0164012	1046.57	1108.34	1027.87	1233.44	1370.88	1514.87	1325.35	1225.63	3.07552	1.78512		0.00981	2.00833	Zfhx3	1.78512	2.00833
Tgfbi	306.73	0.452364	0.135502	3.33842	0.000842553	0.0164167	280.534	281.609	217.759	256.628	397.852	338.391	289.467	391.597	3.0744	1.78471		0.010836	1.96513	Tgfbi	1.78471	1.96513
Ndufab1	7703.67	-0.188376	0.0564662	-3.33607	0.000849706	0.0165291	8075.45	8482.2	8357.22	7909.81	6954.96	7652.36	7199.46	6997.9	3.07073	1.78175		0.003863	2.41308	Ndufab1	1.78175	2.41308
Rpl17	2300.38	-0.239368	0.071764	-3.33549	0.000851479	0.0165367	2295	2583.11	2723.68	2361.38	2033.96	2113.63	2148.26	2144.05	3.06983	1.78155		0.007418	2.12971	Rpl17	1.78155	2.12971
Svep1	460.585	0.50143	0.150362	3.33481	0.000853566	0.0165503	405.791	422.979	291.098	406.75	695.123	517.229	461.08	484.628	3.06876	1.78119		0.021709	1.66336	Svep1	1.78119	1.66336
Idh3a	13774	-0.14773	0.0443655	-3.32985	0.000868928	0.0168209	14278.3	14434.5	14709.5	14491.9	12846.7	13228.8	13293.8	12908.6	3.06102	1.77415		0.001208	2.91793	Idh3a	1.77415	2.91793
Pik3r6	93.6483	0.613819	0.184456	3.32773	0.000875566	0.0169219	77.6386	79.1672	75.5952	63.9033	102.816	130.622	119.922	99.5219	3.05771	1.77155		0.003955	2.40285	Pik3r6	1.77155	2.40285
Gper1	24.0156	1.15789	0.348087	3.32644	0.000879627	0.016973	13.4574	15.8334	16.9243	13.1864	26.0764	35.9431	38.251	32.4528	3.0557	1.77024		0.002314	2.63564	Gper1	1.77024	2.63564
Tcf4	2527.67	0.306385	0.0921309	3.32554	0.000882486	0.0170007	2660.42	2285.67	2001.58	2091.57	2600.94	2783.39	2807.83	2989.98	3.05429	1.76953		0.010918	1.96186	Tcf4	1.76953	1.96186
Cpne8	102.873	0.669594	0.20145	3.32387	0.00088778	0.0170751	80.7442	65.5957	89.1346	83.1758	159.439	135.882	111.652	97.3584	3.05169	1.76764		0.011248	1.94892	Cpne8	1.76764	1.94892
Med13l	1621.41	0.242154	0.0728693	3.32313	0.000890137	0.0170929	1442.01	1454.42	1402.46	1641.2	1677.09	1732.28	1817.44	1804.37	3.05054	1.76718		0.00485	2.31426	Med13l	1.76718	2.31426
Pml	207.386	0.448005	0.134841	3.32248	0.000892213	0.0171053	198.755	156.073	155.704	190.696	254.059	225.302	225.371	253.132	3.04953	1.76687		0.004564	2.34065	Pml	1.76687	2.34065
Ly6c1	511.251	0.444707	0.133965	3.31956	0.000901586	0.0172061	403.721	458.039	508.857	363.133	555.055	723.244	571.698	506.263	3.04499	1.76432		0.017748	1.75085	Ly6c1	1.76432	1.75085
Tnnt2	300569	-0.225264	0.0678609	-3.3195	0.000901793	0.0172061	319725	324055	333639	318535	294142	298397	267558	248504	3.04489	1.76432		0.00682	2.16622	Tnnt2	1.76432	2.16622
Ss18l2	391.473	-0.350178	0.105485	-3.3197	0.000901138	0.0172061	451.339	436.551	450.186	416.893	311.427	395.374	341.158	328.855	3.04521	1.76432		0.004056	2.3919	Ss18l2	1.76432	2.3919
Mxra7	488.879	0.399939	0.12063	3.31542	0.000915061	0.0174314	452.374	391.312	407.311	433.123	470.121	568.952	511.737	676.1	3.03855	1.75867		0.014796	1.82986	Mxra7	1.75867	1.82986
Snx18	535.663	0.367918	0.111027	3.31376	0.000920495	0.017507	460.656	452.384	469.367	487.897	649.676	481.286	653.369	630.666	3.03598	1.75679		0.010576	1.97568	Snx18	1.75679	1.97568
Ptma	2418.63	0.227134	0.0685932	3.31131	0.000928591	0.0176329	2433.71	2161.27	2257.7	2062.15	2656.82	2587.02	2516.3	2674.11	3.03218	1.75368		0.00485	2.31426	Ptma	1.75368	2.31426
Apod	71.4077	0.810886	0.244993	3.30983	0.000933511	0.017672	65.2164	49.7623	54.1578	38.5449	115.481	63.9962	88.9078	95.1948	3.02988	1.75272		0.010547	1.97687	Apod	1.75272	1.97687
Gimap6	533.079	0.40354	0.121922	3.30981	0.000933607	0.017672	534.154	493.099	399.413	407.764	549.095	555.802	626.49	698.817	3.02984	1.75272		0.012235	1.9124	Gimap6	1.75272	1.9124
Anxa2	729.047	0.284323	0.085979	3.30688	0.000943397	0.017829	664.587	610.719	739.028	615.703	781.548	824.06	791.9	804.829	3.02531	1.74887		0.004564	2.34065	Anxa2	1.74887	2.34065
Igfbp6	224.632	0.537251	0.162628	3.30356	0.000954656	0.0180133	181.157	237.502	156.832	157.222	242.883	244.588	250.182	326.691	3.02015	1.74441		0.013592	1.86672	Igfbp6	1.74441	1.86672
Plekhg5	487.938	0.462019	0.139908	3.30231	0.000958906	0.0180365	297.097	450.122	493.061	401.678	499.177	569.829	620.287	572.251	3.01822	1.74385		0.0115	1.9393	Plekhg5	1.74385	1.9393
Egr1	2766.33	1.65075	0.499864	3.3024	0.000958617	0.0180365	1232.9	1829.89	1673.25	609.617	3643.99	1786.63	3937.79	7416.54	3.01835	1.74385		0.028236	1.5492	Egr1	1.74385	1.5492
Bri3	465.384	-0.399621	0.121335	-3.29354	0.00098934	0.0185206	585.913	547.385	464.854	517.313	323.348	432.193	404.22	447.848	3.00465	1.73235		0.009733	2.01175	Bri3	1.73235	2.01175
Pecam1	2953.44	0.318414	0.0966899	3.29315	0.000990708	0.0185206	2994.78	2458.71	2273.5	2787.4	3553.1	2890.35	3415.71	3253.93	3.00405	1.73235		0.013381	1.87351	Pecam1	1.73235	1.87351
Ccdc88c	432.288	0.469193	0.142477	3.29311	0.000990846	0.0185206	321.941	475.003	298.996	354.004	464.905	467.26	493.128	583.068	3.00399	1.73235		0.014796	1.82986	Ccdc88c	1.73235	1.82986
Mdp1	763.314	-0.294796	0.0895077	-3.29352	0.000989398	0.0185206	739.12	877.625	887.961	859.145	639.99	729.381	664.741	708.553	3.00463	1.73235		0.00666	2.17653	Mdp1	1.73235	2.17653
Pea15a	1315	0.228576	0.0694478	3.29134	0.000997099	0.0185215	1246.36	1170.54	1171.16	1254.74	1412.6	1366.71	1518.67	1379.24	3.00126	1.73232		0.003762	2.42458	Pea15a	1.73232	2.42458
Hmox1	76.9155	0.697946	0.212048	3.29146	0.00099669	0.0185215	49.6887	76.9053	54.1578	54.7743	108.031	102.569	83.7387	85.459	3.00144	1.73232		0.005468	2.26217	Hmox1	1.73232	2.26217
Chchd1	374.748	-0.39908	0.12122	-3.29221	0.00099404	0.0185215	486.535	410.539	383.617	422.979	278.645	365.567	303.941	346.163	3.0026	1.73232		0.008966	2.0474	Chchd1	1.73232	2.0474
Elf4	168.768	0.492445	0.149579	3.29221	0.000994044	0.0185215	160.453	145.894	110.572	143.022	182.535	189.359	217.1	201.207	3.00259	1.73232		0.004728	2.32532	Elf4	1.73232	2.32532
Pcdh18	149.79	0.548106	0.166712	3.28774	0.00100995	0.0187311	125.257	116.489	112.829	131.864	203.396	137.636	167.477	203.371	2.9957	1.72744		0.009364	2.02854	Pcdh18	1.72744	2.02854
Carhsp1	283.56	0.40975	0.124666	3.28679	0.00101337	0.0187655	215.318	282.74	241.453	234.312	311.427	291.051	329.786	362.389	2.99423	1.72664		0.006696	2.17418	Carhsp1	1.72664	2.17418
Chl1	33.3312	1.7133	0.521345	3.28631	0.00101511	0.0187685	6.21109	15.8334	5.64143	34.4875	70.0338	34.1897	77.5359	22.717	2.99349	1.72657		0.028157	1.55041	Chl1	1.72657	1.55041
Ndufb8	6287.35	-0.233525	0.0711104	-3.28397	0.00102355	0.0188924	6236.97	6759.75	7341.76	6840.7	5413.47	5794.72	6270.07	5641.38	2.98989	1.72371		0.008789	2.05606	Ndufb8	1.72371	2.05606
Nectin1	105.285	0.628597	0.191436	3.28358	0.00102497	0.0188924	95.2367	88.2149	64.3123	82.1614	116.971	106.076	153.004	136.302	2.98929	1.72371		0.007499	2.125	Nectin1	1.72371	2.125
Tjp1	3681.85	0.214352	0.0653226	3.28143	0.00103282	0.0190076	3750.46	3249.25	3242.7	3390.93	3894.33	3923.93	3910.91	4092.3	2.98598	1.72107		0.005128	2.29005	Tjp1	1.72107	2.29005
Sncaip	216.623	0.38598	0.117671	3.28016	0.0010375	0.0190644	182.192	183.216	183.911	201.853	248.844	246.341	236.743	249.886	2.98401	1.71978		0.001059	2.9751	Sncaip	1.71978	2.9751
Cetn2	285.139	-0.426977	0.130197	-3.27947	0.00104001	0.0190813	373.701	335.895	339.614	259.671	242.138	263.875	233.641	232.578	2.98296	1.71939		0.009889	2.00485	Cetn2	1.71939	2.00485
Fsd1l	1369.06	-0.353109	0.1077	-3.27865	0.00104306	0.0191078	1925.44	1419.36	1349.43	1448.48	1217.4	1197.52	1262.28	1132.6	2.98169	1.71879		0.024658	1.60804	Fsd1l	1.71879	1.60804
Sh3tc1	180.67	0.537917	0.16418	3.27638	0.00105147	0.0192325	122.151	141.37	145.549	179.538	180.3	233.192	192.289	250.968	2.9782	1.71597		0.010526	1.97774	Sh3tc1	1.71597	1.97774
Luc7l3	1257.5	-0.300955	0.0918692	-3.27591	0.00105324	0.0192353	1632.48	1325.49	1290.76	1304.44	1139.17	1201.02	1052.42	1114.21	2.97747	1.7159		0.013515	1.86918	Luc7l3	1.7159	1.86918
Atmin	464.495	0.299771	0.0915201	3.27547	0.00105487	0.0192357	427.53	381.134	408.44	447.323	508.863	499.696	509.669	533.307	2.9768	1.71589		0.002554	2.59278	Atmin	1.71589	2.59278
Dhrs3	1041.99	0.30808	0.0940757	3.27481	0.00105734	0.0192514	983.422	978.281	838.317	926.091	1328.41	1065.14	1079.3	1136.93	2.97578	1.71554		0.01127	1.94808	Dhrs3	1.71554	1.94808
Btg1	448.338	0.407863	0.12457	3.27417	0.00105973	0.0192655	417.178	338.157	341.871	443.266	548.35	448.85	472.452	576.578	2.9748	1.71522		0.011813	1.92764	Btg1	1.71522	1.92764
Commd1	936.654	-0.32171	0.0982717	-3.27368	0.00106156	0.0192694	1102.47	1002.03	1107.98	948.407	715.984	870.523	935.6	810.238	2.97406	1.71513		0.009492	2.02264	Commd1	1.71513	2.02264
Hpf1	229.836	-0.428807	0.131082	-3.27129	0.00107058	0.0194036	299.167	235.24	249.351	270.828	181.045	221.795	199.526	181.736	2.97038	1.71212		0.00615	2.21112	Hpf1	1.71212	2.21112
Hspg2	21517.8	0.359524	0.109918	3.27083	0.00107232	0.0194058	18269.9	21573.1	15234.1	20323.3	20785.1	26919.6	22767.6	26269.4	2.96967	1.71207		0.019784	1.70369	Hspg2	1.71207	1.70369
Psmc6	1505.32	-0.241959	0.0740481	-3.26759	0.00108466	0.0195994	1828.13	1568.64	1572.83	1554.98	1373.11	1403.53	1350.16	1391.14	2.96471	1.70776		0.007128	2.14703	Psmc6	1.70776	2.14703
Col12a1	32.8133	1.17675	0.360294	3.26609	0.00109044	0.019674	17.5981	22.6192	13.5394	26.3728	43.9574	29.8064	37.2172	71.3961	2.9624	1.70611		0.019018	1.72084	Col12a1	1.70611	1.72084
Mmut	2487.39	-0.217277	0.0665659	-3.26408	0.00109819	0.019784	2764.97	2686.03	2649.22	2600.76	2492.91	2309.12	2266.12	2129.98	2.95932	1.70368		0.004632	2.33423	Mmut	1.70368	2.33423
Zfp939	60.5156	-0.696069	0.213427	-3.2614	0.00110865	0.0199423	76.6034	75.7744	76.7235	69.9894	42.4673	45.5863	54.792	42.1886	2.95521	1.70023		0.001718	2.76498	Zfp939	1.70023	2.76498
Ppp1r9a	687.979	-0.310702	0.0952879	-3.26066	0.00111152	0.0199638	746.366	760.006	753.695	789.155	645.205	688.178	525.176	596.05	2.95408	1.69976		0.005806	2.23612	Ppp1r9a	1.69976	2.23612
Kbtbd3	211.346	-0.469165	0.14392	-3.2599	0.00111451	0.0199876	285.71	244.287	227.914	223.154	154.968	205.138	159.207	190.39	2.95292	1.69924		0.008	2.09691	Kbtbd3	1.69924	2.09691
Ube2w	186.882	-0.432474	0.132795	-3.25669	0.00112718	0.0201844	228.775	185.478	231.299	213.011	161.674	151.662	169.545	153.61	2.94801	1.69498		0.00382	2.41794	Ube2w	1.69498	2.41794
Akap6	10631.9	-0.176259	0.0541656	-3.25408	0.00113762	0.0202317	11683.1	11636.5	10994	10807.8	9580.48	10266.6	10147.9	9939.21	2.944	1.69397		0.003955	2.40285	Akap6	1.69397	2.40285
Arhgap27	240.427	0.494521	0.151954	3.25442	0.00113623	0.0202317	211.177	222.799	166.986	196.782	221.277	337.514	279.129	287.748	2.94453	1.69397		0.012517	1.9025	Arhgap27	1.69397	1.9025
Cotl1	172.489	0.485793	0.149251	3.25488	0.00113441	0.0202317	148.031	171.906	137.651	117.663	204.141	186.729	221.236	192.553	2.94523	1.69397		0.005336	2.27278	Cotl1	1.69397	2.27278
Abca1	1401.1	0.404086	0.124188	3.25383	0.0011386	0.0202317	1063.13	1361.68	1139.57	1262.85	2034.71	1526.26	1482.49	1338.14	2.94363	1.69397		0.029125	1.53573	Abca1	1.69397	1.53573
Ptbp3	559.629	0.350899	0.107806	3.2549	0.00113432	0.0202317	585.913	487.444	424.236	468.624	612.424	590.869	636.828	670.691	2.94527	1.69397		0.008389	2.07629	Ptbp3	1.69397	2.07629
Cep85l	721.562	0.260142	0.079958	3.25349	0.00113998	0.0202317	686.325	629.945	611.531	697.865	775.587	797.76	803.272	770.213	2.9431	1.69397		0.002813	2.55083	Cep85l	1.69397	2.55083
Fitm1	794.342	-0.325438	0.100045	-3.25291	0.00114231	0.0202429	796.055	921.733	978.224	837.844	622.854	765.324	759.852	672.854	2.94222	1.69373		0.010136	1.99413	Fitm1	1.69373	1.99413
2310040G24Rik	121.373	-0.612664	0.188453	-3.25101	0.00114996	0.0203183	122.151	160.596	136.523	167.366	77.4842	119.226	82.7049	104.931	2.93932	1.69211		0.008633	2.06384	2310040G24Rik	1.69211	2.06384
Selenot	2464.14	-0.203403	0.062566	-3.25102	0.00114991	0.0203183	2792.92	2575.2	2659.37	2521.65	2249.28	2247.76	2420.15	2246.81	2.93933	1.69211		0.004168	2.38007	Selenot	1.69211	2.38007
Gas7	268.023	0.603033	0.185644	3.24833	0.00116084	0.0204802	156.312	251.073	188.424	255.613	381.461	234.068	372.172	305.056	2.93523	1.68866		0.020407	1.69022	Gas7	1.68866	1.69022
Ceacam1	256.042	0.394852	0.12171	3.2442	0.00117783	0.0207492	228.775	206.966	203.092	244.456	262.999	295.434	285.332	321.283	2.92892	1.683		0.004632	2.33423	Ceacam1	1.683	2.33423
Capn2	1915.29	0.196755	0.0606923	3.24185	0.00118756	0.0208898	1748.42	1771.08	1888.75	1731.48	1995.22	2075.05	2087.27	2025.05	2.92534	1.68006		0.002369	2.62543	Capn2	1.68006	2.62543
Rida	103.407	-0.643309	0.198493	-3.24096	0.00119126	0.0209241	121.116	141.37	122.983	118.678	66.3086	101.693	60.9949	94.1131	2.92399	1.67935		0.006161	2.21035	Rida	1.67935	2.21035
Hopx	3053.85	-0.428246	0.132234	-3.23854	0.00120141	0.0210715	2921.28	4226.4	3466.1	3401.08	2064.51	3227.86	2370.53	2753.08	2.92031	1.67631		0.025902	1.58667	Hopx	1.67631	1.58667
Map3k6	170.406	0.806434	0.249351	3.23414	0.00122011	0.021368	134.574	136.846	136.523	88.2474	148.263	321.734	255.351	141.711	2.9136	1.67024		0.043455	1.36196	Map3k6	1.67024	1.36196
Ftl1	1669.92	0.270939	0.0838194	3.23241	0.00122751	0.0214654	1446.15	1637.63	1576.22	1397.76	2048.86	1790.14	1752.31	1710.26	2.91097	1.66826		0.010336	1.98565	Ftl1	1.66826	1.98565
Lrp5	1907.44	0.230769	0.0714011	3.232	0.00122926	0.0214654	1699.77	1717.93	1737.56	1862.33	1881.23	2034.73	2167.9	2158.11	2.91036	1.66826		0.006134	2.21226	Lrp5	1.66826	2.21226
Srsf7	390.837	-0.372408	0.115429	-3.22631	0.00125398	0.021865	519.661	456.908	379.104	407.764	335.268	334.007	360.8	333.182	2.90171	1.66025		0.011354	1.94485	Srsf7	1.66025	1.94485
Lrrc39	2976.83	-0.307647	0.0954918	-3.22172	0.00127425	0.0221861	2847.78	3308.06	3864.38	3152.56	2535.37	2872.81	2447.03	2786.61	2.89474	1.65392		0.019149	1.71785	Lrrc39	1.65392	1.71785
C1qc	278.516	0.378267	0.117456	3.22049	0.00127973	0.0222167	253.619	254.466	247.095	213.011	300.996	286.668	339.09	333.182	2.89288	1.65332		0.004632	2.33423	C1qc	1.65332	2.33423
Tns3	613.904	0.272062	0.0844781	3.22051	0.00127964	0.0222167	573.491	566.611	512.242	571.073	666.066	640.838	663.707	717.207	2.89291	1.65332		0.003332	2.4773	Tns3	1.65332	2.4773
Zfp955a	250.28	-0.359881	0.111874	-3.21685	0.00129608	0.0224678	302.273	266.907	279.815	275.9	215.317	221.795	210.898	229.333	2.88737	1.64844		0.002162	2.66514	Zfp955a	1.64844	2.66514
Hadh	10330.6	-0.298487	0.0928099	-3.21611	0.00129941	0.0224929	9837.33	11947.5	13091.5	10706.3	8567.97	10313.9	9002.43	9177.65	2.88626	1.64795		0.019875	1.70169	Hadh	1.64795	1.70169
Psmd14	556.76	-0.322357	0.10025	-3.21555	0.00130197	0.0225047	700.818	597.147	583.324	591.359	441.809	497.943	537.582	504.1	2.8854	1.64773		0.008129	2.08996	Psmd14	1.64773	2.08996
Ctnnbip1	506.66	0.312487	0.0971959	3.21502	0.00130434	0.0225131	438.917	476.134	423.107	468.624	549.84	525.119	536.548	634.993	2.88461	1.64757		0.006397	2.19402	Ctnnbip1	1.64757	2.19402
Ier2	677.043	1.17624	0.366132	3.21262	0.00131531	0.0226696	375.771	421.848	640.867	223.154	870.953	657.495	909.754	1316.5	2.88097	1.64456		0.010918	1.96186	Ier2	1.64456	1.96186
Srsf2	846.169	-0.294743	0.0918304	-3.20965	0.00132898	0.0228394	888.186	1034.83	989.507	818.571	794.959	756.557	714.364	772.376	2.87648	1.64132		0.009889	2.00485	Srsf2	1.64132	2.00485
Memo1	432.271	-0.337382	0.105109	-3.20984	0.0013281	0.0228394	558.998	485.182	437.775	447.323	367.305	377.84	384.578	399.169	2.87677	1.64132		0.008596	2.0657	Memo1	1.64132	2.0657
Sh2d3c	348.565	0.541577	0.168823	3.20795	0.00133684	0.0228757	267.077	386.789	247.095	234.312	320.368	433.947	490.027	408.905	2.87392	1.64063		0.021003	1.67772	Sh2d3c	1.64063	1.67772
Rps15a	1242.59	-0.245834	0.076616	-3.20865	0.0013336	0.0228757	1297.08	1287.03	1508.52	1300.38	1148.11	1095.82	1126.85	1176.95	2.87497	1.64063		0.007144	2.14606	Rps15a	1.64063	2.14606
Git1	1701.85	0.285872	0.0891136	3.20795	0.00133684	0.0228757	1314.68	1553.94	1641.66	1623.96	1819.39	1705.1	2027.3	1928.78	2.87392	1.64063		0.010401	1.98292	Git1	1.64063	1.98292
Tbc1d9	71.6439	0.638458	0.19924	3.20447	0.00135313	0.0231213	59.0053	56.548	57.5426	50.7169	78.9743	85.036	85.8064	99.5219	2.86866	1.63599		0.002314	2.63564	Tbc1d9	1.63599	2.63564
H3f3a	1229.36	-0.269428	0.0841353	-3.20232	0.00136324	0.0232607	1321.93	1494	1256.91	1301.4	1101.17	1051.99	1071.03	1236.45	2.86543	1.63338		0.009356	2.02891	H3f3a	1.63338	2.02891
Fam129b	514.511	0.31901	0.0996927	3.19993	0.00137461	0.0234212	424.424	494.23	459.213	453.409	583.367	523.366	535.514	642.565	2.86182	1.63039		0.007499	2.125	Fam129b	1.63039	2.125
Kctd10	688.16	0.26688	0.0834128	3.19951	0.00137662	0.0234222	656.305	575.659	610.403	655.263	758.452	715.354	795.001	738.842	2.86119	1.63037		0.003817	2.41828	Kctd10	1.63037	2.41828
Scarf2	115.758	0.569345	0.178007	3.19843	0.00138177	0.0234548	78.6738	121.013	77.8518	95.3478	134.852	136.759	133.362	148.201	2.85956	1.62977		0.005253	2.27959	Scarf2	1.62977	2.27959
Phlpp1	912.546	0.239302	0.0748218	3.19829	0.00138246	0.0234548	840.567	862.923	827.034	817.557	934.281	1060.76	995.561	961.684	2.85935	1.62977		0.00355	2.44977	Phlpp1	1.62977	2.44977
Ralbp1	1314.69	0.220549	0.0690159	3.19563	0.00139527	0.0236384	1192.53	1245.19	1276.09	1146.2	1487.1	1393.01	1411.15	1366.26	2.85534	1.62638		0.003603	2.44334	Ralbp1	1.62638	2.44334
Igfbp5	2802.68	-0.422876	0.132352	-3.19508	0.0013979	0.0236495	3933.69	3189.31	2971.91	2748.86	2869.9	2373.99	1814.34	2519.42	2.85452	1.62618		0.026781	1.57217	Igfbp5	1.62618	1.57217
Atp5k	3680.42	-0.399653	0.125326	-3.18891	0.00142812	0.0241266	4688.34	3115.8	5094.21	3849.41	2972.71	3513.65	3150.02	3059.22	2.84523	1.6175		0.034692	1.45977	Atp5k	1.6175	1.45977
Nynrin	237.766	0.472736	0.148282	3.18809	0.00143218	0.024161	159.418	243.157	170.371	224.169	299.506	263.875	263.622	278.012	2.844	1.61689		0.008853	2.05291	Nynrin	1.61689	2.05291
Evc	141.442	0.490729	0.153982	3.18693	0.00143794	0.0241898	122.151	124.406	111.7	111.577	152.733	162.182	149.903	196.88	2.84226	1.61637		0.005253	2.27959	Evc	1.61637	2.27959
Sem1	2357.93	-0.256791	0.0805676	-3.18727	0.00143622	0.0241898	2815.69	2325.26	2679.68	2446.58	1983.3	2266.17	2093.47	2253.31	2.84278	1.61637		0.010956	1.96035	Sem1	1.61637	1.96035
Septin11	855.97	0.324161	0.10175	3.18585	0.0014433	0.0242457	877.834	728.339	640.867	793.213	1022.94	883.673	951.107	949.785	2.84064	1.61536		0.01006	1.9974	Septin11	1.61536	1.9974
Dusp1	1623.28	0.790947	0.248365	3.18461	0.00144947	0.0243152	1363.33	1283.64	1124.9	983.908	1659.95	1393.01	2375.7	2801.76	2.83879	1.61412		0.021121	1.67529	Dusp1	1.61412	1.67529
Sdhd	4032.01	-0.221404	0.0695748	-3.18225	0.00146135	0.0244459	4309.46	4139.32	4481.55	4429.62	3328.84	3840.65	3972.94	3753.71	2.83525	1.61179		0.006652	2.17705	Sdhd	1.61179	2.17705
Rela	686.82	0.270585	0.0850253	3.18241	0.00146055	0.0244459	648.024	666.136	593.479	583.245	783.038	702.205	777.426	741.005	2.83548	1.61179		0.004434	2.3532	Rela	1.61179	2.3532
Nkiras1	523.402	-0.319983	0.100587	-3.18114	0.00146696	0.0245053	591.089	563.218	605.89	563.972	408.282	533.886	460.046	460.83	2.83358	1.61074		0.005667	2.24665	Nkiras1	1.61074	2.24665
Sall1	32.2991	-1.52747	0.480841	-3.17666	0.00148982	0.0248526	64.1813	22.6192	15.796	89.2618	20.1161	16.6565	11.3719	18.3899	2.82687	1.60463		0.062433	1.20459	Sall1	1.60463	1.20459
Mmrn2	1307.13	0.228911	0.0720876	3.17546	0.00149597	0.0249203	1190.46	1210.13	1120.39	1292.27	1393.23	1414.05	1350.16	1486.34	2.82508	1.60345		0.004632	2.33423	Mmrn2	1.60345	2.33423
Cttnbp2nl	639.646	0.368379	0.116069	3.1738	0.00150456	0.0250286	665.622	592.623	467.111	507.169	697.358	658.372	784.663	744.251	2.82259	1.60156		0.011911	1.92405	Cttnbp2nl	1.60156	1.92405
Tpm1	262079	-0.210045	0.0662442	-3.17076	0.00152041	0.0252569	256144	301821	290750	275779	232418	258426	242312	238979	2.81804	1.59762		0.009787	2.00935	Tpm1	1.59762	2.00935
D830032E09Rik	76.5485	-0.616819	0.194897	-3.16485	0.00155162	0.0257397	89.0256	101.786	93.6478	86.2188	64.8185	50.8463	57.8935	68.1509	2.80921	1.5894		0.002369	2.62543	D830032E09Rik	1.5894	2.62543
Ndufb2	1610.82	-0.25341	0.0801017	-3.1636	0.00155832	0.0257865	1584.86	1914.72	1839.11	1668.59	1370.13	1510.48	1468.01	1530.69	2.80734	1.58861		0.009763	2.01042	Ndufb2	1.58861	2.01042
Sox18	432.136	0.494741	0.15639	3.16352	0.00155876	0.0257865	269.147	288.395	420.851	456.452	482.786	553.172	472.452	513.836	2.80722	1.58861		0.014605	1.8355	Sox18	1.58861	1.8355
Ace2	31.0589	0.987432	0.312176	3.16306	0.00156122	0.0257914	22.774	18.0954	14.6677	27.3871	41.7223	35.0664	45.4877	43.2704	2.80654	1.58852		0.002793	2.55393	Ace2	1.58852	2.55393
Ifi203	255.151	0.461288	0.145981	3.15992	0.00157811	0.0260345	255.69	177.561	224.529	200.839	293.546	318.228	240.878	329.937	2.80186	1.58445		0.011856	1.92606	Ifi203	1.58445	1.92606
Clybl	931.158	-0.246648	0.0780966	-3.15825	0.00158722	0.0261486	1069.34	974.888	1030.13	967.679	814.33	916.986	810.508	865.408	2.79936	1.58255		0.004632	2.33423	Clybl	1.58255	2.33423
Gpr22	1155.57	-0.466705	0.147803	-3.15761	0.00159067	0.0261694	1142.84	1487.21	1620.22	1112.73	723.435	1178.23	997.628	982.238	2.79842	1.58221		0.028675	1.5425	Gpr22	1.58221	1.5425
Synm	544.471	0.347225	0.110007	3.1564	0.00159727	0.0262419	487.57	489.706	412.953	527.456	699.593	552.296	617.186	569.006	2.79662	1.58101		0.011248	1.94892	Synm	1.58101	1.94892
Nos3	606.179	0.336427	0.10664	3.15481	0.00160605	0.0263498	590.053	524.766	495.318	530.499	587.837	646.098	690.586	784.276	2.79424	1.57922		0.012275	1.91098	Nos3	1.57922	1.91098
Slc25a24	136.519	0.487945	0.154882	3.15042	0.00163033	0.0267115	99.3774	114.227	122.983	118.678	158.694	182.345	151.97	143.874	2.78772	1.5733		0.00438	2.35853	Slc25a24	1.5733	2.35853
Cyp4b1	332.595	0.365082	0.115933	3.14907	0.0016379	0.0267988	295.027	320.062	305.766	243.441	402.322	355.924	386.646	351.572	2.78571	1.57188		0.00611	2.21396	Cyp4b1	1.57188	2.21396
Klf7	181.395	0.510946	0.162309	3.14798	0.00164402	0.0268621	173.91	142.501	135.394	145.05	172.104	205.138	209.864	267.195	2.78409	1.57086		0.013515	1.86918	Klf7	1.57086	1.86918
Ubr3	7920.83	-0.155405	0.0493882	-3.1466	0.00165181	0.0269525	8346.67	8438.1	8371.89	8232.37	7387.08	7822.44	7255.29	7512.82	2.78204	1.5694		0.002314	2.63564	Ubr3	1.5694	2.63564
Tle3	391.254	0.437888	0.139355	3.14225	0.00167656	0.0272818	406.826	339.288	284.328	298.216	402.322	476.026	530.345	392.679	2.77558	1.56413		0.017235	1.76359	Tle3	1.56413	1.76359
C1d	296.302	-0.401367	0.127725	-3.14243	0.0016755	0.0272818	403.721	278.216	347.512	319.517	266.725	246.341	257.419	250.968	2.77586	1.56413		0.012576	1.90046	C1d	1.56413	1.90046
Atcayos	170.37	-0.515717	0.164203	-3.14072	0.00168531	0.0273868	177.016	256.728	178.269	189.681	123.677	152.539	128.193	156.855	2.77332	1.56246		0.015009	1.82365	Atcayos	1.56246	1.82365
Nebl	11527.4	-0.193659	0.0616725	-3.14012	0.00168881	0.0274064	13525.7	11590.1	11961	12122.4	10812.8	10820.6	10891.2	10495.2	2.77242	1.56215		0.008367	2.07743	Nebl	1.56215	2.07743
C1qa	281.962	0.357425	0.113845	3.13959	0.00169185	0.0274185	261.901	251.073	262.891	214.025	336.758	308.584	313.245	307.22	2.77164	1.56196		0.003603	2.44334	C1qa	1.56196	2.44334
Ctdspl	124.347	0.507486	0.161709	3.13826	0.00169955	0.0275059	113.87	110.834	82.3649	103.463	151.988	135.882	140.598	155.773	2.76967	1.56057		0.003653	2.43735	Ctdspl	1.56057	2.43735
Tril	179.783	0.495576	0.15796	3.13735	0.00170484	0.0275542	126.292	139.108	139.908	191.71	235.433	202.508	213.999	189.308	2.76832	1.55981		0.008853	2.05291	Tril	1.55981	2.05291
Plxdc2	542.36	0.423883	0.135127	3.13692	0.00170733	0.0275572	433.741	507.801	471.624	439.209	548.35	646.975	499.331	791.848	2.76768	1.55976		0.028157	1.55041	Plxdc2	1.55976	1.55041
Tesc	1256.87	-0.271765	0.0866687	-3.13567	0.00171462	0.0276375	1220.48	1413.7	1564.93	1301.4	1107.13	1176.48	1162	1108.8	2.76583	1.5585		0.012387	1.90703	Tesc	1.5585	1.90703
Khnyn	341.959	0.344182	0.109874	3.13252	0.0017331	0.0278276	296.062	287.264	279.815	342.846	413.498	391.867	359.766	364.553	2.76118	1.55552		0.005131	2.2898	Khnyn	1.55552	2.2898
Arhgap17	326.196	0.331724	0.105898	3.13247	0.0017334	0.0278276	293.992	278.216	273.045	310.388	394.127	340.144	367.003	352.654	2.7611	1.55552		0.00355	2.44977	Arhgap17	1.55552	2.44977
Lyn	464.692	0.278026	0.0887511	3.13264	0.0017324	0.0278276	420.284	430.896	414.081	414.864	514.823	498.819	480.722	543.043	2.76135	1.55552		0.002314	2.63564	Lyn	1.55552	2.63564
Mkks	516.722	-0.271046	0.0866363	-3.12855	0.00175671	0.028164	551.752	563.218	568.656	576.144	470.121	448.85	446.607	508.427	2.7553	1.55031		0.002369	2.62543	Mkks	1.55031	2.62543
Grb2	1372.3	-0.253206	0.0809755	-3.12695	0.00176631	0.0282799	1367.47	1613.88	1588.63	1399.79	1174.18	1314.99	1235.4	1284.05	2.75293	1.54852		0.00944	2.02503	Grb2	1.54852	2.02503
Anxa1	263.578	0.458389	0.146651	3.12571	0.00177378	0.0283614	218.423	282.74	174.884	211.997	297.271	298.064	280.163	345.081	2.7511	1.54727		0.011625	1.93461	Anxa1	1.54727	1.93461
Sh2b3	553.073	0.35178	0.11262	3.12359	0.00178662	0.0285286	467.902	499.885	524.653	451.381	536.429	723.244	564.461	656.628	2.74797	1.54472		0.014555	1.83699	Sh2b3	1.54472	1.83699
Vsir	379.349	0.315245	0.100949	3.12281	0.00179136	0.0285661	309.519	351.729	330.588	361.105	444.789	414.66	390.781	431.622	2.74682	1.54415		0.003766	2.42412	Vsir	1.54415	2.42412
Snora15	26.5316	-1.00709	0.322586	-3.12192	0.00179674	0.0285756	37.2665	31.6669	41.7466	31.4445	20.8611	17.5332	15.5072	16.2264	2.74551	1.544		0.002314	2.63564	Snora15	1.544	2.63564
Ints5	214.03	0.387936	0.124248	3.12228	0.00179456	0.0285756	175.981	188.87	207.605	169.395	242.138	227.055	249.149	252.05	2.74604	1.544		0.002888	2.5394	Ints5	1.544	2.5394
Pltp	254.716	0.421218	0.13496	3.12106	0.00180201	0.028602	182.192	253.335	222.272	213.011	272.685	274.395	280.163	339.673	2.74424	1.5436		0.009455	2.02434	Pltp	1.5436	2.02434
Mrpl21	523.836	-0.316133	0.101296	-3.12087	0.00180319	0.028602	663.551	512.325	561.887	586.288	467.141	500.573	443.505	455.421	2.74396	1.5436		0.009629	2.01642	Mrpl21	1.5436	2.01642
Psmd13	905.307	-0.245191	0.0786686	-3.11676	0.00182852	0.0289652	915.1	950.007	998.534	1064.04	824.015	813.54	875.638	801.584	2.7379	1.53812		0.005253	2.27959	Psmd13	1.53812	2.27959
Ctnna3	1611.26	-0.265511	0.0852247	-3.11543	0.00183677	0.0290574	1648.01	1864.95	1707.1	1817.69	1406.64	1684.94	1373.94	1386.82	2.73595	1.53674		0.010152	1.99345	Ctnna3	1.53674	1.99345
Nfatc4	52.6606	0.817737	0.262551	3.11458	0.00184205	0.0291024	39.3369	24.8811	36.1052	51.7313	70.7789	56.1062	79.6035	62.7421	2.7347	1.53607		0.006586	2.18138	Nfatc4	1.53607	2.18138
Dock10	123.807	0.505843	0.162455	3.11373	0.00184735	0.0291477	110.764	104.048	92.5195	101.434	149.753	120.102	157.139	154.692	2.73345	1.5354		0.00451	2.34582	Dock10	1.5354	2.34582
Higd1a	1128.37	-0.230468	0.0740666	-3.11163	0.00186055	0.0293172	1232.9	1136.62	1223.06	1278.07	964.083	1064.27	1046.22	1081.76	2.73036	1.53288		0.004632	2.33423	Higd1a	1.53288	2.33423
C1ra	183.353	0.444508	0.142943	3.10968	0.00187287	0.0294614	170.805	152.68	148.934	150.122	250.334	211.275	192.289	190.39	2.72749	1.53075		0.007238	2.14038	C1ra	1.53075	2.14038
Acat1	11551.7	-0.235733	0.075813	-3.10941	0.00187464	0.0294614	11511.2	13453.9	12939.2	12071.6	10859	11283.5	9415.96	10879.3	2.72708	1.53075		0.011558	1.93712	Acat1	1.53075	1.93712
Il17ra	57.4624	0.808595	0.260201	3.10758	0.00188624	0.0296049	37.2665	53.1551	23.694	52.7456	76.7392	65.7495	70.2992	80.0502	2.7244	1.52864		0.005944	2.22592	Il17ra	1.52864	2.22592
Ndrg2	14163.8	-0.195693	0.0629829	-3.10708	0.00188947	0.0296105	15032.9	14674.2	16438	14348.8	13305.7	13744.3	13348.6	12417.5	2.72366	1.52855		0.008389	2.07629	Ndrg2	1.52855	2.07629
Ncbp2	362.379	-0.322666	0.103873	-3.10636	0.00189404	0.0296105	412.002	353.991	420.851	422.979	301.742	334.884	320.482	332.1	2.72261	1.52855		0.004688	2.32901	Ncbp2	1.52855	2.32901
Fsd2	8570.56	-0.176902	0.0569445	-3.10657	0.00189271	0.0296105	9114.77	8827.15	9564.48	8873.43	7574.08	8315.12	8260.16	8035.31	2.72292	1.52855		0.00485	2.31426	Fsd2	1.52855	2.31426
Coa6	233.287	-0.421331	0.135706	-3.10474	0.00190444	0.0297342	250.514	262.383	285.456	268.8	169.124	212.152	179.883	237.987	2.72023	1.52674		0.006667	2.17607	Coa6	1.52674	2.17607
Fndc1	389.217	0.631917	0.203603	3.10367	0.00191134	0.0298029	204.966	469.349	262.891	284.015	382.951	483.04	444.539	581.987	2.71866	1.52574		0.028247	1.54903	Fndc1	1.52574	1.54903
Atn1	1481.93	0.204748	0.0660151	3.10153	0.00192521	0.0299513	1322.96	1399	1421.64	1363.27	1554.16	1516.62	1677.88	1599.92	2.71552	1.52358		0.003603	2.44334	Atn1	1.52358	2.44334
Fam49a	148.782	0.539147	0.173843	3.10135	0.00192638	0.0299513	133.538	118.751	89.1346	144.036	202.651	183.222	167.477	151.446	2.71526	1.52358		0.009585	2.01841	Fam49a	1.52358	2.01841
Pla2g7	73.7912	0.645459	0.208142	3.10105	0.00192838	0.0299513	57.9702	48.6313	69.9538	53.7599	91.64	91.1726	74.4344	102.767	2.71481	1.52358		0.00485	2.31426	Pla2g7	1.52358	2.31426
Msrb2	655.762	-0.27388	0.0884706	-3.09572	0.00196336	0.0304155	656.305	746.434	769.491	700.908	596.033	640.838	577.901	558.188	2.707	1.5169		0.005909	2.22849	Msrb2	1.5169	2.22849
Utrn	7304.66	0.217532	0.0702648	3.09589	0.00196225	0.0304155	7066.15	6912.43	6062.28	6978.65	7648.59	8455.38	7431.04	7882.78	2.70725	1.5169		0.009363	2.02858	Utrn	1.5169	2.02858
Pmpcb	3054.84	-0.192235	0.0621286	-3.09414	0.00197384	0.0304619	3049.64	3403.06	3434.5	3145.46	2788.69	2875.44	2847.12	2894.79	2.70469	1.51624		0.005565	2.25453	Pmpcb	1.51624	2.25453
Gxylt2	30.8549	0.937978	0.303149	3.09412	0.001974	0.0304619	17.5981	16.9644	23.694	26.3728	40.9772	42.9563	38.251	40.0251	2.70465	1.51624		0.00197	2.70553	Gxylt2	1.51624	2.70553
Vash1	598.428	0.357704	0.115586	3.09471	0.00197006	0.0304619	502.063	605.064	490.805	499.055	546.115	694.315	713.33	736.678	2.70552	1.51624		0.014635	1.83461	Vash1	1.51624	1.83461
Mink1	1786.3	0.186778	0.060437	3.09045	0.00199851	0.0308003	1633.52	1660.25	1709.35	1681.77	1937.85	1926.02	1939.43	1802.21	2.69929	1.51144		0.00239	2.6216	Mink1	1.51144	2.6216
Diaph1	1235.32	0.223757	0.0724376	3.08896	0.00200855	0.0308966	1142.84	1216.91	1073	1125.92	1278.49	1407.04	1283.99	1354.36	2.69712	1.51009		0.004632	2.33423	Diaph1	1.51009	2.33423
Rarg	306.293	0.39559	0.128099	3.08817	0.00201393	0.0308966	265.006	249.942	248.223	296.187	417.223	336.637	303.941	333.182	2.69596	1.51009		0.012133	1.91603	Rarg	1.51009	1.91603
Ssh2	4269.86	0.170712	0.0552725	3.08855	0.00201136	0.0308966	3980.27	3908.6	3930.95	4249.06	4552.2	4472.72	4410.24	4654.81	2.69651	1.51009		0.003332	2.4773	Ssh2	1.51009	2.4773
S100a6	214.153	0.419167	0.135741	3.088	0.00201511	0.0308966	157.348	199.049	174.884	200.839	227.982	227.932	245.013	280.176	2.6957	1.51009		0.006696	2.17418	S100a6	1.51009	2.17418
Uqcrq	14708.3	-0.234761	0.076036	-3.0875	0.0020185	0.0309089	14148.9	17450.7	16768.6	15240.4	12678.4	13304.2	14126	13949.3	2.69497	1.50992		0.014478	1.83929	Uqcrq	1.50992	1.83929
Flnb	1381.12	0.340369	0.11028	3.08642	0.00202581	0.0309812	1175.97	1356.02	1005.3	1336.9	1313.51	1679.68	1512.47	1669.16	2.6934	1.5089		0.017843	1.74853	Flnb	1.5089	1.74853
Herc3	1220.98	-0.275318	0.0892634	-3.08433	0.00204012	0.0311601	1289.84	1458.94	1207.27	1390.66	987.924	1175.6	1074.13	1183.44	2.69034	1.5064		0.011066	1.95601	Herc3	1.5064	1.95601
Casq2	18039.5	-0.224424	0.0728262	-3.08164	0.00205862	0.0314024	19694.3	19573.5	19056.8	19429.7	14771.9	15835.1	18194.1	17760.3	2.68642	1.50304		0.009379	2.02784	Casq2	1.50304	2.02784
Tnni3k	1993.13	-0.261865	0.084996	-3.08091	0.00206366	0.0314393	2016.53	2250.61	2276.88	2149.38	1602.58	1997.03	1936.33	1715.67	2.68536	1.50253		0.010401	1.98292	Tnni3k	1.50253	1.98292
Fam20a	82.7044	0.64849	0.210526	3.08033	0.00206774	0.0314613	62.1109	53.1551	65.4406	76.0754	90.1499	87.666	96.1445	130.893	2.6845	1.50222		0.010027	1.99883	Fam20a	1.50222	1.99883
Mpv17	744.481	-0.233781	0.0759525	-3.07799	0.002084	0.0315967	847.814	810.899	788.672	771.912	686.928	707.464	659.572	682.59	2.6811	1.50036		0.002369	2.62543	Mpv17	1.50036	2.62543
Lactb	522.666	-0.305917	0.099368	-3.07862	0.0020796	0.0315967	525.872	593.754	587.837	603.531	429.143	514.599	430.066	496.528	2.68202	1.50036		0.006652	2.17705	Lactb	1.50036	2.17705
Crybg1	191.908	0.431395	0.140158	3.07791	0.00208458	0.0315967	167.699	152.68	186.167	148.093	221.277	250.725	216.067	192.553	2.68098	1.50036		0.006812	2.16673	Crybg1	1.50036	2.16673
Dynll2	6950.95	-0.18194	0.0591309	-3.0769	0.00209167	0.0316641	7367.39	7479.04	7332.73	7373.23	5980.44	6894.93	6630.87	6548.97	2.67951	1.49943		0.004632	2.33423	Dynll2	1.49943	2.33423
Tnfaip3	88.8291	0.585779	0.190522	3.07459	0.00210792	0.0318696	81.7793	66.7267	56.4143	79.1184	119.207	98.1859	107.516	101.685	2.67615	1.49662		0.004056	2.3919	Tnfaip3	1.49662	2.3919
Ube2d3	3729.2	-0.252541	0.0821947	-3.07247	0.00212297	0.0320506	4691.44	3748	3970.44	3806.81	3196.97	3345.33	3594.56	3480.02	2.67306	1.49416		0.017175	1.7651	Ube2d3	1.49416	1.7651
Drap1	2207.33	-0.269013	0.087565	-3.07215	0.00212526	0.0320506	2566.21	2149.96	2695.48	2237.63	1841	2142.56	1993.19	2032.63	2.67259	1.49416		0.015955	1.7971	Drap1	1.49416	1.7971
Ide	1388.41	-0.246391	0.0802621	-3.06983	0.00214177	0.032259	1394.39	1585.61	1586.37	1459.63	1176.42	1334.28	1206.46	1364.1	2.66923	1.49135		0.008483	2.07145	Ide	1.49135	2.07145
Tbc1d2	38.8292	0.883124	0.287769	3.06886	0.00214876	0.0323235	21.7388	23.7502	27.0789	36.5162	57.3681	40.3264	46.5215	57.3333	2.66781	1.49048		0.004945	2.30583	Tbc1d2	1.49048	2.30583
Rpl27a	1752.44	-0.209314	0.0683736	-3.06133	0.00220355	0.0331059	1942	1788.05	1837.98	1947.53	1523.61	1729.65	1608.61	1642.11	2.65688	1.48009		0.00486	2.31336	Rpl27a	1.48009	2.31336
Lin7a	40.716	0.899429	0.293908	3.06024	0.00221161	0.0331852	34.161	20.3573	37.2335	22.3154	58.8582	63.9962	44.4539	44.3521	2.65529	1.47906		0.007355	2.13342	Lin7a	1.47906	2.13342
Csnk1e	1041.9	0.250333	0.0819117	3.05614	0.0022421	0.0336006	937.874	989.591	982.738	895.661	1028.16	1181.74	1092.74	1226.72	2.64934	1.47365		0.007836	2.10591	Csnk1e	1.47365	2.10591
Stard8	758.988	0.29283	0.0959306	3.05252	0.00226932	0.0339658	576.596	695.541	704.051	753.654	840.406	895.07	812.576	794.012	2.6441	1.46896		0.008707	2.06013	Stard8	1.46896	2.06013
Tcof1	928.198	0.226929	0.0744473	3.04819	0.00230226	0.0344157	814.688	922.864	807.853	876.388	1010.28	999.392	993.493	1000.63	2.63785	1.46324		0.003395	2.46916	Tcof1	1.46324	2.46916
Acsl5	231.454	0.366802	0.120399	3.04655	0.00231485	0.0345607	221.529	201.311	178.269	206.925	261.509	246.341	273.96	261.786	2.63548	1.46142		0.003067	2.51329	Acsl5	1.46142	2.51329
Ppip5k2	3139.16	-0.250194	0.0821414	-3.0459	0.00231989	0.0345927	3355.02	3451.69	3450.3	3389.92	3132.9	3159.48	2637.25	2536.73	2.63453	1.46102		0.010152	1.99345	Ppip5k2	1.46102	1.99345
Ctsz	289.869	0.379324	0.12464	3.04335	0.0023396	0.0348431	290.886	204.704	253.864	257.642	336.013	305.954	320.482	349.408	2.63086	1.45788		0.007015	2.15397	Ctsz	1.45788	2.15397
Galnt16	117.415	0.484574	0.159269	3.04248	0.00234635	0.0349001	98.3422	108.572	88.0063	96.3622	131.127	139.389	127.159	150.365	2.62961	1.45717		0.002622	2.58137	Galnt16	1.45717	2.58137
Col14a1	301.331	0.505442	0.166156	3.04198	0.0023503	0.0349155	275.358	278.216	163.602	277.929	330.053	319.104	339.09	427.295	2.62888	1.45698		0.017003	1.76947	Col14a1	1.45698	1.76947
Apip	467.163	-0.299556	0.0986174	-3.03756	0.00238505	0.0353876	563.139	465.956	480.65	550.786	400.087	426.057	435.235	415.396	2.6225	1.45115		0.00723	2.14086	Apip	1.45115	2.14086
Sfrp1	220.428	0.577038	0.189991	3.03718	0.00238806	0.0353884	202.896	169.644	120.727	214.025	314.407	197.248	295.67	248.805	2.62195	1.45114		0.0211	1.67572	Sfrp1	1.45114	1.67572
Lats2	1288.37	0.270524	0.0890882	3.03659	0.00239274	0.0354137	1077.62	1311.91	1136.18	1145.19	1344.8	1305.35	1580.7	1405.21	2.6211	1.45083		0.012699	1.89623	Lats2	1.45083	1.89623
Tmem65	3451.92	-0.21347	0.0703238	-3.03554	0.00240108	0.0354932	3369.52	3857.71	4003.16	3598.87	3162.7	3374.26	3105.57	3143.59	2.61959	1.44985		0.009903	2.00423	Tmem65	1.44985	2.00423
Ppm1j	243.819	-0.402262	0.1326	-3.03366	0.00241609	0.0356709	239.127	283.871	287.713	300.244	197.436	247.218	207.796	187.144	2.61689	1.44769		0.008	2.09691	Ppm1j	1.44769	2.09691
Ctnnd1	1537.16	0.27394	0.0903698	3.03132	0.00243484	0.0358784	1515.51	1411.44	1142.95	1495.13	1642.07	1684.06	1710.96	1695.12	2.61353	1.44517		0.009854	2.00639	Ctnnd1	1.44517	2.00639
Atp6v1f	401.637	-0.333907	0.110158	-3.03116	0.00243615	0.0358784	480.324	385.658	486.291	440.223	367.305	382.224	318.414	352.654	2.6133	1.44517		0.009161	2.03806	Atp6v1f	1.44517	2.03806
Fbxl20	501.425	0.312139	0.103048	3.02907	0.00245307	0.0360831	474.113	468.218	383.617	464.567	588.582	594.375	525.176	512.754	2.61029	1.4427		0.008321	2.07982	Fbxl20	1.4427	2.07982
Lama4	2300.21	0.287588	0.0950083	3.02697	0.00247016	0.0362897	2214.25	2234.78	1768.02	2067.22	2188.18	2569.49	2597.97	2761.73	2.60728	1.44022		0.01627	1.78861	Lama4	1.44022	1.78861
Hpcal1	134.147	0.494419	0.163422	3.02542	0.00248292	0.03641	94.2015	116.489	112.829	121.721	133.362	181.469	153.004	160.1	2.60504	1.43878		0.006397	2.19402	Hpcal1	1.43878	2.19402
Csrp1	585.68	0.374399	0.123759	3.02523	0.00248444	0.03641	427.53	560.956	481.778	570.058	696.613	559.309	765.021	624.175	2.60477	1.43878		0.018793	1.726	Csrp1	1.43878	1.726
Fbn1	3282.73	0.754028	0.249453	3.02272	0.00250511	0.036668	2652.14	2641.92	1542.37	2938.54	4440.44	2913.14	3894.37	5238.96	2.60117	1.43571		0.014831	1.82883	Fbn1	1.43571	1.82883
Sorcs2	558.42	-0.511376	0.169201	-3.02231	0.00250855	0.0366733	480.324	765.66	572.041	806.399	343.464	547.036	455.911	496.528	2.60058	1.43565		0.035642	1.44804	Sorcs2	1.43565	1.44804
Tek	1374.69	0.293131	0.0971188	3.01827	0.00254219	0.0371198	1284.66	1209	1049.31	1397.76	1595.13	1358.82	1485.59	1617.23	2.59479	1.43039		0.013884	1.85749	Tek	1.43039	1.85749
Wipi1	2409.27	-0.166705	0.0552642	-3.0165	0.00255709	0.0372916	2486.51	2533.35	2526.23	2647.42	2266.41	2315.26	2263.01	2236	2.59225	1.42839		0.002162	2.66514	Wipi1	1.42839	2.66514
Hmgn2	882.189	-0.321582	0.106637	-3.01568	0.00256401	0.037347	1103.5	956.793	998.534	861.173	736.1	851.237	676.113	874.062	2.59108	1.42774		0.015933	1.7977	Hmgn2	1.42774	1.7977
Uaca	3777.08	0.183156	0.0607737	3.01373	0.00258055	0.0375422	3414.03	3582.88	3742.53	3414.26	4257.91	3939.71	3922.28	3943.01	2.58829	1.42548		0.005266	2.27852	Uaca	1.42548	2.27852
Nme4	54.7167	-0.751972	0.249703	-3.01147	0.0025999	0.0377777	61.0757	59.9409	85.7498	67.9607	33.5268	54.3529	36.1834	38.9433	2.58504	1.42276		0.007569	2.12096	Nme4	1.42276	2.12096
Fndc3a	427.175	0.320805	0.106562	3.01049	0.00260823	0.0378526	419.249	395.836	321.562	383.42	508.863	482.163	447.64	458.666	2.58365	1.4219		0.007015	2.15397	Fndc3a	1.4219	2.15397
Psma2	822.969	-0.247325	0.0822518	-3.00693	0.002639	0.0382063	937.874	888.935	930.836	816.542	747.276	794.254	697.823	770.213	2.57856	1.41787		0.005909	2.22849	Psma2	1.41787	2.22849
Anpep	213.999	0.431316	0.143428	3.0072	0.00263663	0.0382063	160.453	188.87	160.217	218.083	219.042	233.192	258.453	273.685	2.57895	1.41787		0.009015	2.04503	Anpep	1.41787	2.04503
Pcbp3	41.8013	0.774483	0.2576	3.00654	0.00264243	0.0382096	31.0554	26.0121	31.592	34.4875	48.4277	55.2296	58.9273	48.6792	2.578	1.41783		0.002214	2.65482	Pcbp3	1.41783	2.65482
Lypla1	956.563	-0.250393	0.0832995	-3.00593	0.00264768	0.0382102	1148.02	942.09	1071.87	994.052	832.956	877.536	909.754	876.225	2.57714	1.41782		0.009161	2.03806	Lypla1	1.41782	2.03806
Snrpd2	425.418	-0.286669	0.095382	-3.00548	0.00265158	0.0382102	461.691	470.48	462.597	476.739	410.517	387.484	341.158	392.679	2.57649	1.41782		0.00302	2.51999	Snrpd2	1.41782	2.51999
Tspan13	559.658	0.312703	0.104046	3.00543	0.00265206	0.0382102	457.55	551.909	525.781	461.524	562.506	652.235	581.002	684.754	2.57642	1.41782		0.01072	1.96981	Tspan13	1.41782	1.96981
B4galt4	175.122	0.522785	0.174015	3.00426	0.00266227	0.0383111	152.172	136.846	177.141	109.549	192.221	256.861	192.289	183.899	2.57475	1.41668		0.01627	1.78861	B4galt4	1.41668	1.78861
Lsm3	486.189	-0.327523	0.109038	-3.00377	0.00266661	0.0383273	623.179	498.754	556.245	484.854	408.282	398.88	470.384	448.93	2.57404	1.41649		0.012755	1.89432	Lsm3	1.41649	1.89432
Ephb6	24.189	1.10794	0.368954	3.00292	0.002674	0.0383412	23.8092	13.5715	13.5394	10.1434	26.0764	33.3131	34.1158	38.9433	2.57284	1.41633		0.004632	2.33423	Ephb6	1.41633	2.33423
Sipa1l3	236.657	0.389618	0.129745	3.00295	0.00267376	0.0383412	183.227	221.668	177.141	237.355	262.999	280.531	273.96	256.377	2.57288	1.41633		0.005909	2.22849	Sipa1l3	1.41633	2.22849
Pxdn	1696.98	0.359184	0.11969	3.00097	0.00269124	0.0385422	1532.07	1608.23	1155.37	1649.31	1693.48	1771.73	1892.91	2272.78	2.57005	1.41406		0.025133	1.59976	Pxdn	1.41406	1.59976
Kcna2	68.2654	1.16602	0.388679	2.99995	0.00270023	0.0386247	26.9147	44.1075	20.3092	77.0897	138.578	89.4193	107.516	42.1886	2.5686	1.41314		0.035608	1.44845	Kcna2	1.41314	1.44845
Tnnc1	39713.9	-0.254917	0.0849876	-2.99946	0.00270462	0.0386411	49272.6	40245.2	43240.5	40093.8	32113.5	39462	37222.4	36061.5	2.56789	1.41295		0.019875	1.70169	Tnnc1	1.41295	1.70169
Sox17	124.303	0.60311	0.201398	2.99462	0.00274785	0.0392118	79.709	122.144	116.214	77.0897	119.952	182.345	150.937	146.038	2.56101	1.40658		0.014542	1.83738	Sox17	1.40658	1.83738
Iars2	2598.31	-0.193836	0.0647741	-2.99249	0.00276716	0.0394403	2678.01	2919.01	2753.02	2739.73	2287.28	2566.86	2342.62	2499.95	2.55797	1.40406		0.005468	2.26217	Iars2	1.40406	2.26217
H1f2	2436.88	0.340888	0.113977	2.99085	0.00278199	0.0396044	1695.63	2505.08	2243.03	2158.51	2997.3	2314.38	2745.8	2835.29	2.55564	1.40226		0.021973	1.65811	H1f2	1.40226	1.65811
Dcbld1	75.8621	0.638896	0.213646	2.99044	0.0027858	0.0396114	57.9702	57.679	64.3123	56.803	71.5239	92.0493	117.855	88.7043	2.55505	1.40218		0.009348	2.02928	Dcbld1	1.40218	2.02928
Ipo5	5063.42	-0.169218	0.056602	-2.98962	0.00279327	0.0396233	5596.19	5145.87	5570.35	5127.48	4679.6	4872.48	4729.69	4785.7	2.55389	1.40205		0.00485	2.31426	Ipo5	1.40205	2.31426
Cul1	1243.85	-0.215768	0.0721722	-2.98963	0.00279319	0.0396233	1430.62	1298.34	1267.07	1351.1	1215.91	1106.34	1119.62	1161.81	2.5539	1.40205		0.005131	2.2898	Cul1	1.40205	2.2898
Ppp1r14a	131.901	0.582326	0.194939	2.98722	0.00281529	0.0398883	97.3071	91.6078	100.417	132.878	184.025	120.102	139.565	189.308	2.55048	1.39915		0.01814	1.74136	Ppp1r14a	1.39915	1.74136
Limk1	116.158	0.508947	0.170463	2.98567	0.00282954	0.0400196	104.553	110.834	74.4669	93.3191	137.088	124.486	139.565	144.956	2.54828	1.39773		0.004632	2.33423	Limk1	1.39773	2.33423
Map3k11	492.057	0.270537	0.0906175	2.98549	0.00283126	0.0400196	449.269	455.777	421.979	456.452	543.88	511.093	512.771	585.232	2.54802	1.39773		0.003997	2.39827	Map3k11	1.39773	2.39827
Pts	238.724	-0.396021	0.132697	-2.98441	0.00284129	0.0401139	255.69	314.407	274.174	241.413	189.985	237.575	196.424	200.126	2.54648	1.3967		0.009364	2.02854	Pts	1.3967	2.02854
Papss2	271.325	0.355261	0.119056	2.98397	0.00284531	0.0401233	247.408	243.157	230.17	232.284	297.271	347.157	307.042	266.113	2.54587	1.3966		0.006812	2.16673	Papss2	1.3966	2.16673
Numbl	75.0181	0.681907	0.22858	2.98323	0.00285223	0.040131	46.5832	85.953	49.6446	48.6882	95.3652	85.9127	98.2121	89.786	2.54482	1.39652		0.00868	2.06148	Numbl	1.39652	2.06148
Mthfd1	835.459	-0.235887	0.0790812	-2.98285	0.00285582	0.040131	948.226	884.411	912.784	867.259	701.828	798.637	797.069	773.458	2.54427	1.39652		0.004256	2.371	Mthfd1	1.39652	2.371
Dock11	165.595	0.493897	0.16558	2.98283	0.00285594	0.040131	156.312	135.715	102.674	154.179	183.28	177.085	184.018	231.497	2.54425	1.39652		0.011031	1.95739	Dock11	1.39652	1.95739
Sh3bp4	325.132	0.388648	0.130395	2.98053	0.00287748	0.0403862	322.977	297.443	209.861	295.173	363.58	355.924	374.24	381.861	2.54099	1.39377		0.009141	2.03901	Sh3bp4	1.39377	2.03901
Rpl39	376.666	-0.393871	0.132233	-2.97862	0.00289551	0.0405889	427.53	350.598	495.318	437.18	302.487	358.554	276.028	365.635	2.53828	1.39159		0.017362	1.7604	Rpl39	1.39159	1.7604
Cd34	1018.77	0.258072	0.0866513	2.97828	0.00289872	0.0405889	974.106	943.221	858.626	933.191	1006.55	1120.37	1067.93	1246.19	2.53779	1.39159		0.010738	1.96908	Cd34	1.39159	1.96908
Adcy4	296.872	0.327152	0.109946	2.97556	0.00292451	0.0409021	290.886	252.204	253.864	256.628	340.484	339.267	299.805	341.836	2.53395	1.38825		0.003863	2.41308	Adcy4	1.38825	2.41308
Tomm5	675.541	-0.33703	0.113305	-2.97453	0.0029344	0.0409924	733.944	760.006	805.597	716.123	486.512	713.601	613.05	575.496	2.53248	1.3873		0.012387	1.90703	Tomm5	1.3873	1.90703
Prkaa2	4064.91	-0.211878	0.0712626	-2.97319	0.0029472	0.0411231	4800.14	4100.86	4185.94	4361.66	3473.38	3908.15	3848.88	3840.25	2.53059	1.38591		0.010918	1.96186	Prkaa2	1.38591	1.96186
Cep170b	375.393	0.308075	0.103632	2.97278	0.00295118	0.0411306	304.343	344.943	322.69	370.234	443.299	391.867	411.457	414.314	2.53	1.38583		0.004632	2.33423	Cep170b	1.38583	2.33423
Mybpc3	98597	-0.240443	0.0809914	-2.96875	0.00299015	0.0416251	112081	110878	101357	102857	76292.2	96423.8	93454.5	95431.7	2.52431	1.38064		0.013515	1.86918	Mybpc3	1.38064	1.86918
Cipc	676.163	-0.300291	0.101188	-2.96765	0.00300087	0.0416289	759.823	709.112	802.212	715.109	575.171	714.478	589.273	544.125	2.52275	1.38061		0.010612	1.9742	Cipc	1.38061	1.9742
Rasa3	552.849	0.352144	0.118655	2.96779	0.00299951	0.0416289	555.892	554.171	412.953	419.936	625.089	625.058	565.495	664.2	2.52295	1.38061		0.013592	1.86672	Rasa3	1.38061	1.86672
Vgll3	135.365	0.692884	0.233474	2.96771	0.00300027	0.0416289	112.835	92.7388	71.082	136.936	216.062	107.829	178.849	166.591	2.52284	1.38061		0.026792	1.57199	Vgll3	1.38061	1.57199
Ccser2	3509.21	-0.182524	0.061543	-2.9658	0.00301893	0.0418307	3841.56	3801.16	3694.01	3584.67	3074.78	3387.41	3231.7	3458.39	2.52015	1.3785		0.005106	2.29192	Ccser2	1.3785	2.29192
Lamb1	3510.77	0.286657	0.0967322	2.9634	0.00304259	0.0421097	3311.55	3303.54	2605.21	3429.48	3588.12	3589.05	3919.18	4340.02	2.51676	1.37562		0.019037	1.7204	Lamb1	1.37562	1.7204
Hmcn1	1158.91	-0.450202	0.152051	-2.96086	0.0030678	0.0424095	1693.56	1311.91	874.422	1472.82	1002.08	1025.69	866.334	1024.43	2.51317	1.37254		0.045185	1.34501	Hmcn1	1.37254	1.34501
Myo6	562.554	0.282277	0.0953584	2.96017	0.00307466	0.0424553	539.33	520.242	441.16	528.47	594.543	608.402	596.509	671.773	2.5122	1.37207		0.006829	2.16564	Myo6	1.37207	2.16564
Snrpd3	492.061	-0.297077	0.10044	-2.95775	0.00309894	0.0427411	590.053	498.754	585.581	496.012	424.673	479.533	425.93	435.949	2.50879	1.36915		0.009053	2.04321	Snrpd3	1.36915	2.04321
Tinagl1	488.604	0.349169	0.118067	2.95738	0.0031027	0.0427435	490.676	399.229	414.081	415.879	552.82	632.948	551.022	452.175	2.50826	1.36913		0.017339	1.76098	Tinagl1	1.36913	1.76098
Pigv	158.727	-0.440595	0.149006	-2.95689	0.00310763	0.0427621	155.277	208.097	171.5	196.782	136.342	141.142	140.598	120.075	2.50757	1.36894		0.007273	2.13829	Pigv	1.36894	2.13829
Cfl1	1440.82	0.260516	0.0881434	2.9556	0.00312065	0.0428919	1457.54	1265.54	1190.34	1327.77	1449.1	1467.53	1676.84	1691.87	2.50575	1.36762		0.01326	1.87746	Cfl1	1.36762	1.87746
Olfml3	219.557	0.420707	0.142416	2.95407	0.00313611	0.0430054	162.523	187.739	187.296	214.025	274.175	237.575	283.264	209.861	2.50361	1.36648		0.011366	1.94439	Olfml3	1.36648	1.94439
Ndufc2	1945.96	-0.215723	0.0730205	-2.95428	0.00313397	0.0430054	2190.44	2026.68	2096.36	2050.99	1787.35	1776.11	1990.09	1649.68	2.5039	1.36648		0.007674	2.11498	Ndufc2	1.36648	2.11498
Tmem126a	353.809	-0.38711	0.131095	-2.9529	0.00314799	0.0431188	460.656	330.241	442.288	370.234	293.546	299.818	354.597	279.094	2.50197	1.36533		0.01867	1.72886	Tmem126a	1.36533	1.72886
Fam124a	152.053	0.489256	0.165918	2.94878	0.00319032	0.0436485	126.292	133.453	145.549	100.42	144.538	189.359	178.849	197.962	2.49617	1.36003		0.009548	2.02009	Fam124a	1.36003	2.02009
Sntb2	292.478	0.353262	0.119849	2.94756	0.00320295	0.0437712	240.162	291.788	240.325	256.628	363.58	336.637	290.501	320.201	2.49445	1.35881		0.008094	2.09184	Sntb2	1.35881	2.09184
Pde5a	120.11	0.543515	0.1845	2.94588	0.00322042	0.0439597	106.624	108.572	83.4932	93.3191	175.085	142.896	141.632	109.258	2.49209	1.35695		0.013337	1.87494	Pde5a	1.35695	1.87494
Sox13	347.313	0.369874	0.125632	2.94409	0.00323901	0.044163	256.725	340.419	278.687	335.746	394.872	347.157	383.544	441.358	2.48959	1.35494		0.011934	1.92321	Sox13	1.35494	1.92321
Ccdc102a	159.22	0.459502	0.156149	2.94271	0.00325349	0.0443098	130.433	114.227	129.753	162.294	212.337	183.222	170.579	170.918	2.48765	1.3535		0.008416	2.07489	Ccdc102a	1.3535	2.07489
Lyrm2	296.691	-0.334499	0.113702	-2.9419	0.00326203	0.0443755	324.012	313.276	342.999	342.846	248.844	277.901	231.574	292.075	2.48651	1.35286		0.00485	2.31426	Lyrm2	1.35286	2.31426
Coq5	3098.22	-0.187142	0.0636345	-2.94088	0.00327281	0.0444716	3261.86	3337.46	3385.99	3208.35	2654.58	3028.86	3006.32	2902.36	2.48508	1.35192		0.00522	2.28233	Coq5	1.35192	2.28233
Cic	1793.97	0.240298	0.0817398	2.93979	0.00328433	0.0445267	1612.81	1795.97	1613.45	1560.05	2004.16	2141.68	1754.38	1869.28	2.48355	1.35138		0.013295	1.87631	Cic	1.35138	1.87631
Mrpl50	713.268	-0.260899	0.08874	-2.94004	0.00328169	0.0445267	767.07	824.47	821.393	697.865	609.443	700.451	646.132	639.32	2.4839	1.35138		0.007773	2.10941	Mrpl50	1.35138	2.10941
Pla1a	164.398	0.48776	0.165938	2.93941	0.00328842	0.0445316	123.187	165.12	117.342	140.993	159.439	194.618	182.985	231.497	2.48301	1.35133		0.013408	1.87264	Pla1a	1.35133	1.87264
Myl12b	480.347	0.305285	0.103893	2.93846	0.0032985	0.0446175	481.359	435.42	428.749	373.277	512.588	556.679	490.027	564.678	2.48168	1.35049		0.008389	2.07629	Myl12b	1.35049	2.07629
Pear1	216.755	0.427404	0.145512	2.93725	0.00331139	0.0447412	190.473	213.752	152.319	183.595	246.608	294.558	221.236	231.497	2.47999	1.34929		0.012387	1.90703	Pear1	1.34929	1.90703
Lrrc55	25.4709	1.06637	0.363123	2.93665	0.00331782	0.0447774	12.4222	19.2263	21.4374	13.1864	36.507	44.7097	22.7439	33.5345	2.47915	1.34894		0.008677	2.06163	Lrrc55	1.34894	2.06163
Rasgrp2	146.071	0.49276	0.16785	2.93572	0.00332777	0.044861	120.081	134.584	136.523	95.3478	169.124	203.385	160.241	149.283	2.47785	1.34813		0.010692	1.97094	Rasgrp2	1.34813	1.97094
Fstl4	103.891	0.909467	0.309971	2.93404	0.00334584	0.0450537	112.835	31.6669	83.4932	60.8603	191.475	99.0626	146.801	104.931	2.4755	1.34627		0.030853	1.5107	Fstl4	1.34627	1.5107
Nudt3	4118.46	-0.206363	0.0703858	-2.93189	0.00336907	0.0453154	4057.91	4737.59	4466.89	4389.04	3743.83	4108.03	3573.89	3870.54	2.47249	1.34375		0.010412	1.98247	Nudt3	1.34375	1.98247
Elmsan1	737.505	0.276913	0.0946372	2.92605	0.00343299	0.0460198	634.566	739.648	603.633	691.779	891.069	815.294	749.513	774.54	2.46433	1.33705		0.01072	1.96981	Elmsan1	1.33705	1.96981
Cdpf1	119.509	-0.507785	0.17354	-2.92605	0.00343298	0.0460198	124.222	163.989	117.342	156.208	102.071	103.446	104.415	84.3772	2.46433	1.33705		0.009854	2.00639	Cdpf1	1.33705	2.00639
Fastkd2	400.728	-0.310297	0.106029	-2.92653	0.0034277	0.0460198	445.128	410.539	462.597	454.424	307.702	374.334	388.713	362.389	2.465	1.33705		0.006062	2.21738	Fastkd2	1.33705	2.21738
Thbs3	59.9845	0.635966	0.217499	2.924	0.00345567	0.0462233	45.548	47.5003	41.7466	52.7456	73.759	63.9962	72.3668	82.2137	2.46147	1.33514		0.002621	2.58153	Thbs3	1.33514	2.58153
Map4k3	819.153	0.270553	0.0925293	2.92398	0.00345591	0.0462233	728.768	764.529	661.176	814.514	845.621	942.409	829.117	967.093	2.46144	1.33514		0.010538	1.97724	Map4k3	1.33514	1.97724
Thoc7	382.269	-0.360714	0.123438	-2.92222	0.00347552	0.0464335	453.41	415.063	437.775	411.821	268.215	392.744	354.597	324.528	2.45898	1.33317		0.00975	2.011	Thoc7	1.33317	2.011
Arl6ip5	1019.27	-0.21924	0.0750614	-2.92081	0.00349123	0.0465913	1096.26	1069.89	1173.42	1045.78	895.539	942.409	1004.86	925.986	2.45702	1.33169		0.005131	2.2898	Arl6ip5	1.33169	2.2898
Cox7c	2413.88	-0.248438	0.085081	-2.92002	0.00350008	0.0466053	2636.61	2370.49	2557.83	2917.24	1955.73	2371.36	2225.8	2276.02	2.45592	1.33156		0.015581	1.8074	Cox7c	1.33156	1.8074
Itga8	107.552	0.564178	0.193208	2.92005	0.00349974	0.0466053	94.2015	72.3815	72.2103	108.534	151.988	128.869	124.057	108.176	2.45596	1.33156		0.010526	1.97774	Itga8	1.33156	1.97774
Glcci1	173.555	0.425808	0.145858	2.91934	0.00350774	0.0466553	149.066	159.465	128.625	154.179	181.79	184.099	195.39	235.824	2.45497	1.3311		0.008074	2.09291	Glcci1	1.3311	2.09291
Ak1	13054.1	-0.196259	0.0673239	-2.91515	0.00355518	0.0472336	13176.8	14450.3	14742.2	13392.3	11127.9	12836.1	12625.9	12081.1	2.44914	1.32575		0.010526	1.97774	Ak1	1.32575	1.97774
Auh	1988.52	-0.198798	0.0682358	-2.91339	0.00357525	0.0474476	2001.01	2163.53	2212.57	2124.02	1738.93	1987.39	1853.62	1827.09	2.44669	1.32379		0.006166	2.21	Auh	1.32379	2.21
Tshz3	88.8783	0.574487	0.197237	2.91267	0.00358351	0.0475044	65.2164	56.548	74.4669	89.2618	106.541	116.596	90.9754	111.421	2.44569	1.32327		0.00647	2.1891	Tshz3	1.32327	2.1891
Pin1	750.007	-0.234053	0.0803932	-2.91135	0.0035987	0.0476528	826.075	786.018	831.547	797.27	630.304	715.354	684.383	729.106	2.44385	1.32191		0.00382	2.41794	Pin1	1.32191	2.41794
Scara5	487.608	0.481513	0.165477	2.90984	0.00361609	0.0477772	269.147	498.754	358.795	501.083	577.407	500.573	588.239	606.867	2.44176	1.32078		0.02038	1.6908	Scara5	1.32078	1.6908
Reep5	4172.51	-0.200461	0.0688904	-2.90985	0.00361606	0.0477772	4493.72	4138.18	4702.7	4513.81	3974.79	3815.22	4162.13	3579.54	2.44176	1.32078		0.009543	2.02032	Reep5	1.32078	2.02032
Crispld2	883.109	0.255972	0.0880533	2.90702	0.00364894	0.048158	749.471	810.899	794.314	863.202	843.386	1009.91	1002.8	990.892	2.43783	1.31733		0.009438	2.02512	Crispld2	1.31733	2.02512
Tgfbr2	1034.11	0.245783	0.0845884	2.90563	0.00366514	0.0483184	957.543	978.281	832.675	1017.38	1187.59	1160.7	1072.06	1066.61	2.43591	1.31589		0.008966	2.0474	Tgfbr2	1.31589	2.0474
Ptch1	313.348	0.350279	0.120587	2.90478	0.0036751	0.048343	249.479	305.359	268.532	279.957	362.09	398.88	304.974	337.509	2.43473	1.31567		0.010538	1.97724	Ptch1	1.31567	1.97724
Afap1l2	84.7892	0.873558	0.300706	2.90502	0.00367227	0.048343	33.1258	42.9765	59.7992	103.463	137.833	81.5294	116.821	102.767	2.43507	1.31567		0.02241	1.64956	Afap1l2	1.31567	1.64956
Rps6ka1	127.449	0.445467	0.153386	2.90421	0.00368175	0.0483772	120.081	105.179	106.059	100.42	154.223	140.266	135.429	157.937	2.43395	1.31536		0.002888	2.5394	Rps6ka1	1.31536	2.5394
Mprip	4345.47	0.196301	0.0676114	2.90337	0.00369174	0.0484019	3805.33	4105.39	3996.39	4292.68	4696.74	4232.51	4862.02	4772.72	2.43277	1.31514		0.009452	2.02448	Mprip	1.31514	2.02448
Cdc42bpb	2797.21	0.193556	0.066662	2.90354	0.00368965	0.0484019	2619.01	2784.43	2355.86	2678.87	2909.38	2996.42	2992.88	3040.83	2.43302	1.31514		0.006397	2.19402	Cdc42bpb	1.31514	2.19402
Bnc2	67.5077	0.728743	0.251128	2.90188	0.00370931	0.048579	44.5128	64.4648	39.49	54.7743	89.4049	66.6261	113.719	67.0691	2.43071	1.31355		0.019373	1.7128	Bnc2	1.31355	1.7128
Chchd6	79.289	-0.616628	0.212603	-2.90038	0.00372711	0.0487124	98.3422	109.703	90.2629	85.2044	46.9376	78.8994	57.8935	67.0691	2.42863	1.31236		0.006812	2.16673	Chchd6	1.31236	2.16673
Ripor1	1397.25	0.210895	0.0727139	2.90033	0.00372766	0.0487124	1370.58	1207.87	1342.66	1258.79	1485.61	1416.68	1590	1505.81	2.42856	1.31236		0.006366	2.19613	Ripor1	1.31236	2.19613
Capg	93.4648	0.561393	0.193622	2.89943	0.00373839	0.0487581	73.4979	75.7744	84.6215	67.9607	112.501	95.5559	97.1783	140.629	2.42731	1.31195		0.010491	1.97918	Capg	1.31195	1.97918
Rasgrf2	278.196	0.417796	0.144134	2.89867	0.00374748	0.0487581	210.142	297.443	239.197	205.911	279.39	312.968	371.138	309.383	2.42626	1.31195		0.016593	1.78008	Rasgrf2	1.31195	1.78008
Ptgds	2501.49	0.713057	0.245985	2.89879	0.0037461	0.0487581	2437.85	1274.59	2361.5	1508.32	2926.52	3148.96	3686.57	2667.62	2.42642	1.31195		0.01017	1.99268	Ptgds	1.31195	1.99268
Snora61	22.5596	-1.08928	0.375753	-2.89892	0.0037445	0.0487581	35.1962	20.3573	42.8749	24.3441	14.1558	14.0266	16.541	12.9811	2.42661	1.31195		0.011783	1.92874	Snora61	1.31195	1.92874
Dennd3	202.309	0.491804	0.169729	2.89758	0.00376056	0.0488751	179.086	142.501	125.24	225.183	254.804	230.562	227.439	233.66	2.42475	1.31091		0.013592	1.86672	Dennd3	1.31091	1.86672
2900052L18Rik	33.9345	-0.921107	0.31797	-2.89683	0.00376948	0.0488852	33.1258	44.1075	54.1578	45.6452	14.1558	25.4231	29.9805	24.8805	2.42372	1.31082		0.007091	2.14929	2900052L18Rik	1.31082	2.14929
Gm5532	1224.66	-0.27147	0.0937127	-2.89683	0.00376953	0.0488852	1152.16	1443.11	1379.89	1381.53	990.159	1144.92	1089.64	1215.9	2.42371	1.31082		0.015476	1.81034	Gm5532	1.31082	1.81034
Creb3l2	705.839	0.277832	0.0959303	2.89619	0.00377725	0.0489322	619.039	652.564	590.094	688.736	689.908	813.54	736.074	856.754	2.42282	1.31041		0.011504	1.93915	Creb3l2	1.31041	1.93915
Paip2	2276.82	-0.229988	0.0794802	-2.89366	0.00380783	0.0492377	2756.69	2250.61	2566.85	2256.9	2034.71	2153.08	2061.42	2134.31	2.41932	1.3077		0.01592	1.79806	Paip2	1.3077	1.79806
Bloc1s1	779.004	-0.226174	0.0781647	-2.89355	0.00380908	0.0492377	862.306	847.09	881.192	769.883	726.415	703.958	740.209	700.98	2.41918	1.3077		0.00434	2.36251	Bloc1s1	1.3077	2.36251
Atp8a1	1360.49	-0.18409	0.0636283	-2.89321	0.00381332	0.0492392	1468.92	1478.17	1435.18	1407.9	1308.29	1265.9	1302.6	1216.98	2.4187	1.30769		0.002314	2.63564	Atp8a1	1.30769	2.63564
Glis2	101.856	0.474464	0.164033	2.89249	0.00382198	0.0492446	79.709	91.6078	86.8781	83.1758	119.207	122.732	115.787	115.748	2.41771	1.30764		0.001059	2.9751	Glis2	1.30764	2.9751
Sfrp2	81.0192	0.804165	0.278016	2.89252	0.00382167	0.0492446	52.7943	84.822	45.1315	53.7599	138.578	82.406	64.0963	126.566	2.41775	1.30764		0.034693	1.45976	Sfrp2	1.30764	1.45976
Hypk	1627.63	-0.284565	0.0984094	-2.89164	0.00383231	0.0492714	2084.86	1601.44	1867.31	1597.58	1455.06	1616.56	1359.46	1438.74	2.41654	1.30741		0.024697	1.60736	Hypk	1.30741	1.60736
Spns2	107.523	0.482732	0.166936	2.89172	0.00383143	0.0492714	86.9552	79.1672	103.802	89.2618	135.597	120.979	117.855	126.566	2.41664	1.30741		0.003124	2.50529	Spns2	1.30741	2.50529
Cbr2	94.6081	0.606889	0.209943	2.89073	0.0038435	0.049309	72.4627	100.655	57.5426	68.975	104.306	96.4326	137.497	118.994	2.41527	1.30707		0.012606	1.89942	Cbr2	1.30707	1.89942
Trap1	3002.26	-0.208471	0.0721153	-2.89081	0.00384256	0.049309	3076.56	3341.99	3134.38	3323.99	2839.35	2978.89	2481.15	2841.78	2.41538	1.30707		0.009171	2.03758	Trap1	1.30707	2.03758
Unc93b1	288.523	0.37777	0.130724	2.88983	0.00385445	0.0493435	259.831	283.871	241.453	218.083	315.897	287.544	315.313	386.188	2.41404	1.30677		0.013592	1.86672	Unc93b1	1.30677	1.86672
Dock1	1838.6	0.181665	0.0628605	2.88997	0.00385283	0.0493435	1807.43	1757.51	1724.02	1603.67	1949.77	1977.74	1941.5	1947.17	2.41422	1.30677		0.003507	2.45506	Dock1	1.30677	2.45506
Chst11	95.0172	0.544995	0.188615	2.88946	0.00385902	0.0493492	78.6738	67.8576	67.6972	94.3335	119.207	94.6793	123.024	114.667	2.41352	1.30672		0.00611	2.21396	Chst11	1.30672	2.21396
Coro1c	691.71	0.27925	0.0966954	2.88793	0.00387785	0.049537	603.511	646.909	575.426	671.492	660.851	753.927	792.934	828.628	2.41141	1.30507		0.011066	1.95601	Coro1c	1.30507	1.95601
Gfm1	4486.62	-0.159278	0.0551981	-2.88558	0.00390696	0.0498555	4606.56	4669.74	4860.66	4800.86	4219.91	4475.35	4114.57	4145.3	2.40816	1.30229		0.00382	2.41794	Gfm1	1.30229	2.41794
Fcgr2b	63.2482	0.717097	0.248566	2.88493	0.00391499	0.0498556	40.3721	59.9409	57.5426	33.4732	65.5636	68.3795	92.0092	88.7043	2.40727	1.30229		0.010401	1.98292	Fcgr2b	1.30229	1.98292
Gpr153	240.053	0.400262	0.138744	2.8849	0.00391532	0.0498556	175.981	246.549	192.937	213.011	258.529	316.474	259.487	257.459	2.40723	1.30229		0.011783	1.92874	Gpr153	1.30229	1.92874
Mocs2	204.767	-0.443521	0.153859	-2.88264	0.00394362	0.0501625	241.197	277.085	209.861	215.04	154.968	177.962	147.835	214.188
Nars2	237.927	-0.373809	0.129728	-2.88149	0.00395806	0.0502926	253.619	300.836	245.966	273.871	187.005	236.698	215.033	190.39
Rnf44	854.359	0.224369	0.077889	2.88062	0.00396891	0.0503399	796.055	763.398	802.212	788.141	850.837	896.823	980.053	957.357
Dhodh	204.483	-0.366139	0.127109	-2.88052	0.00397021	0.0503399	219.458	239.764	238.068	224.169	182.535	178.839	155.072	197.962
Galnt15	285.189	0.608078	0.211133	2.88007	0.00397589	0.0503584	130.433	307.621	271.917	194.753	324.838	409.4	280.163	362.389
Sema4d	651.237	-0.265323	0.0921755	-2.87846	0.00399626	0.0505093	625.25	705.719	794.314	719.166	577.407	617.169	597.543	573.333
Phka1	1072.87	0.293063	0.101805	2.87866	0.00399366	0.0505093	981.352	946.614	979.353	952.464	1448.36	1101.08	1086.54	1087.17
5730455P16Rik	863.762	-0.231369	0.0803925	-2.87799	0.00400213	0.05053	913.03	951.138	952.274	916.962	790.488	882.796	751.581	751.823
Prepl	2008.87	-0.224782	0.0781231	-2.87728	0.00401117	0.0505907	2201.83	2058.35	2202.42	2194.01	1674.11	1829.59	1817.44	2093.2
Agap1	1493.89	0.198832	0.0691393	2.87582	0.00402975	0.0507714	1298.12	1478.17	1378.77	1409.93	1641.32	1529.77	1562.09	1652.93
Adcy7	144.026	0.626363	0.217835	2.87539	0.00403523	0.0507869	124.222	110.834	110.572	106.506	150.498	149.909	129.226	270.44
Jag2	556.954	0.337891	0.117528	2.875	0.00404034	0.0507977	420.284	559.826	479.522	509.198	572.191	739.024	589.273	586.314
Tenm3	188.516	0.50262	0.174848	2.87462	0.00404519	0.0508052	155.277	195.656	112.829	160.265	248.099	175.332	236.743	223.924
Tardbp	953.092	-0.24447	0.0850639	-2.87396	0.00405364	0.0508578	1128.35	931.912	1074.13	1001.15	897.029	916.11	807.407	868.653
Lpar1	198.99	0.439662	0.153014	2.87334	0.00406152	0.050874	149.066	177.561	161.345	187.653	254.804	181.469	262.588	217.434
Slc2a3	28.1177	0.977766	0.340346	2.87286	0.0040677	0.050874	28.9851	14.7025	16.9243	15.2151	46.1925	34.1897	34.1158	34.6163
Syt12	49.6183	0.792846	0.275971	2.87293	0.00406682	0.050874	44.5128	26.0121	40.6183	34.4875	85.6797	54.3529	49.623	61.6603
Nr2f2	424.782	0.338756	0.117952	2.87198	0.00407906	0.0509627	391.299	339.288	336.229	434.137	526.744	472.52	485.891	412.15
Myl6	1575.29	0.200768	0.0699401	2.87058	0.00409725	0.0511351	1507.22	1466.86	1344.92	1543.82	1743.4	1606.92	1724.4	1664.83
Ctdsp2	1260.86	0.235529	0.0820587	2.87025	0.00410143	0.0511351	1098.33	1232.75	1059.46	1243.58	1452.08	1398.27	1266.42	1335.97
Col18a1	331.841	0.449571	0.156782	2.86749	0.00413741	0.05153	262.936	278.216	201.963	378.348	396.362	364.69	400.085	372.125
Runx1t1	169.586	0.525589	0.183358	2.86647	0.00415082	0.0516432	151.137	134.584	126.368	144.036	165.399	273.518	202.627	159.019
Agrn	605.478	0.344937	0.120364	2.86579	0.00415977	0.0517006	544.505	601.671	417.466	569.044	628.069	702.205	618.219	762.64
Hnrnpa2b1	8125.63	-0.171986	0.0600296	-2.86503	0.00416972	0.0517704	9157.22	8500.3	8505.02	8275.99	7772.27	7830.33	7114.69	7849.25
Bcar1	447.674	0.288292	0.100713	2.86252	0.00420286	0.0521277	374.736	445.598	394.9	397.621	512.588	449.726	532.413	473.811
Smoc1	115.465	-1.32022	0.462107	-2.85696	0.00427722	0.0529918	228.775	114.227	62.0558	254.599	77.4842	67.5028	68.2316	50.8427
Gm3646	30.1448	-0.959491	0.33588	-2.85665	0.0042814	0.0529918	37.2665	29.405	50.7729	41.5879	22.3512	14.0266	16.541	29.2075
Spen	2447.96	0.212575	0.0744477	2.85535	0.00429891	0.0530984	2342.62	2212.16	2250.93	2268.06	2676.93	2891.22	2606.24	2335.52
Cox14	839.722	-0.262596	0.0919655	-2.85537	0.00429865	0.0530984	880.939	927.388	1025.61	828.715	688.418	781.104	775.359	810.238
Sec61g	270.176	-0.440593	0.154344	-2.85461	0.00430892	0.0531123	332.293	248.811	349.769	312.416	177.32	263.875	259.487	217.434
Ifnar1	467.639	0.299893	0.105044	2.85493	0.00430465	0.0531123	413.037	435.42	375.719	453.409	561.016	521.613	448.674	532.226
Sh3bgr	3520.95	-0.222286	0.0778871	-2.85395	0.00431796	0.0531688	3917.13	3479.97	4294.26	3475.12	3196.22	3205.07	3335.08	3264.75
Wdr13	697.224	-0.338304	0.118579	-2.85299	0.00433102	0.0532746	685.29	865.185	775.133	789.155	547.605	750.421	537.582	627.421
Srp19	626.211	-0.282543	0.0990916	-2.85133	0.00435365	0.053498	799.16	657.088	616.044	677.578	604.973	555.802	560.326	538.716
Bmpr1a	1736.06	-0.19448	0.0682362	-2.8501	0.00437054	0.0536503	1972.02	1850.25	1806.39	1780.16	1540.74	1562.21	1691.32	1685.38
Antxr2	3687.65	-0.169574	0.0595278	-2.84866	0.00439043	0.0538391	4007.19	3840.74	4017.83	3747.98	3267.75	3446.15	3605.94	3567.64
Myo9b	601.173	0.255283	0.0896447	2.84772	0.0044033	0.0538863	510.344	541.73	553.989	587.302	659.361	709.218	602.712	644.729
Zbtb46	281.86	0.401524	0.140992	2.84785	0.00440162	0.0538863	225.67	240.895	209.861	294.158	319.622	301.571	280.163	382.943
Hsbp1	1393.87	-0.243579	0.0855494	-2.84723	0.00441008	0.053914	1614.88	1556.2	1541.24	1330.81	1145.13	1286.94	1339.82	1335.97
Adcy1	242.973	-0.44497	0.15633	-2.84635	0.00442241	0.0540095	310.554	306.49	204.22	299.23	201.161	216.535	234.675	170.918
Lama3	100.932	0.528709	0.185994	2.84261	0.00447452	0.0545901	85.9201	89.3459	67.6972	87.2331	100.581	140.266	127.159	109.258
Atp2a3	229.606	0.430372	0.151588	2.83909	0.00452424	0.0550841	180.122	166.251	179.398	256.628	290.566	261.245	264.656	237.987
Nrp2	1556.51	0.396338	0.139598	2.83915	0.00452344	0.0550841	1543.46	1524.53	1070.74	1235.46	1325.43	1800.66	1863.96	2087.8
Rab43	206.95	0.369436	0.130323	2.83478	0.00458576	0.0557663	163.559	212.621	169.243	177.509	239.903	232.315	218.134	242.314
Arhgap30	86.9522	0.566127	0.199726	2.83451	0.00458961	0.0557663	78.6738	68.9886	62.0558	69.9894	93.1301	100.816	88.9078	133.056
Atp6v1e1	1554.78	-0.183856	0.0649544	-2.83053	0.00464705	0.0564068	1607.64	1574.3	1753.36	1678.73	1420.79	1468.41	1442.17	1492.83
Sh3gl1	191.5	0.403883	0.142724	2.82982	0.00465742	0.0564754	141.82	170.775	186.167	160.265	201.906	206.892	207.796	256.377
Acyp1	60.1541	-0.646937	0.228916	-2.82609	0.00471205	0.0570798	73.4979	74.6434	59.7992	85.2044	46.1925	42.0797	40.3187	59.4968
Vwa3a	77.423	0.563389	0.19945	2.82471	0.0047323	0.057267	51.7591	66.7267	59.7992	72.018	102.071	87.666	98.2121	81.132
Ifi205	151.592	0.523311	0.185285	2.82436	0.00473752	0.0572722	132.503	126.668	133.138	105.491	161.674	198.125	226.405	128.729
Rbis	277.408	-0.341125	0.1208	-2.82388	0.00474467	0.0573006	348.856	312.145	294.483	284.015	244.373	219.165	274.994	241.232
Vbp1	381.333	-0.274968	0.0974684	-2.8211	0.00478592	0.057335	415.108	400.36	416.338	438.194	347.934	334.007	375.274	323.446
Gfpt2	240.028	0.483917	0.171483	2.82195	0.00477327	0.057335	182.192	272.562	168.115	178.524	330.798	234.068	254.318	299.647
Nub1	1041.74	0.223192	0.0790893	2.82203	0.00477211	0.057335	954.437	966.971	999.662	927.105	1244.96	1106.34	1047.25	1087.17
Ehd1	1972.45	0.247721	0.0878084	2.82116	0.00478507	0.057335	1712.19	1764.3	2027.53	1710.17	1917.73	2401.17	2132.75	2113.76
Ppp1r3a	5138.49	-0.244031	0.0864588	-2.82251	0.00476488	0.057335	5983.35	5153.79	6080.34	5071.69	4533.57	5189.83	4852.71	4242.66
Slc4a8	55.7057	0.912047	0.323193	2.82199	0.00477273	0.057335	30.0203	42.9765	47.388	34.4875	47.6826	113.966	84.7726	44.3521
Ints11	247.623	0.331638	0.117492	2.82264	0.00476305	0.057335	244.303	194.525	213.246	224.169	273.43	266.505	277.062	287.748
Olfml2a	106.732	0.66338	0.235128	2.82136	0.00478206	0.057335	77.6386	101.786	51.9012	99.4052	163.909	108.706	149.903	100.604
Cytl1	79.355	-0.943146	0.334416	-2.82028	0.00479816	0.0573685	131.468	105.179	53.0295	128.821	94.6202	34.1897	48.5891	38.9433
Mn1	616.581	0.264972	0.0939525	2.82027	0.00479832	0.0573685	585.913	529.29	581.068	542.671	631.795	633.825	766.054	662.037
Lims1	2090.45	-0.210481	0.0747088	-2.81736	0.00484206	0.0578335	2300.17	2231.39	2372.79	2069.25	1987.77	2082.07	1911.52	1768.68
Ipo13	1263.45	-0.30786	0.109301	-2.81663	0.00485306	0.057907	1173.9	1447.63	1536.73	1432.25	958.867	1279.05	1213.69	1065.53
Bin1	97.615	0.521459	0.185166	2.81617	0.00486	0.057932	80.7442	99.5245	73.3386	66.9463	100.581	121.856	117.855	120.075
Ppif	1810.34	-0.290569	0.103228	-2.81484	0.00488017	0.0580912	1908.87	2088.88	1960.96	2007.38	1326.17	1835.73	1512.47	1842.24
Med15	693.099	0.224209	0.0796579	2.81465	0.00488308	0.0580912	639.742	618.635	651.021	647.148	719.709	746.038	806.373	716.125
Elob	1081.2	-0.218193	0.0775448	-2.81376	0.00489655	0.0581934	1167.68	1120.78	1216.29	1145.19	945.457	995.009	1107.21	951.948
Rpp40	46.3486	-0.699725	0.24876	-2.81285	0.00491046	0.0583007	50.7239	47.5003	65.4406	65.932	35.0169	38.573	35.1496	32.4528
Dpep1	737.106	0.330634	0.117607	2.81134	0.0049335	0.0584581	565.209	737.386	672.459	637.005	801.664	738.148	1000.73	744.251
Inpp5d	173.835	0.461899	0.164292	2.81146	0.00493172	0.0584581	161.488	130.06	126.368	165.337	160.184	203.385	202.627	241.232
Crip1	209.449	0.338549	0.120553	2.80831	0.00498027	0.0589537	191.509	186.609	177.141	184.61	242.883	217.412	245.013	230.415
Smim4	116.11	-0.572123	0.203805	-2.8072	0.00499742	0.0590397	124.222	134.584	153.447	143.022	76.7392	123.609	66.1639	107.094
Dut	470.799	-0.354464	0.126267	-2.80726	0.00499654	0.0590397	417.178	580.183	591.222	524.413	385.931	412.03	378.375	477.056
Pdrg1	1322.36	-0.183357	0.0653715	-2.80484	0.00503411	0.0594144	1330.21	1421.62	1462.26	1411.96	1225.59	1277.29	1240.57	1209.41
Kctd17	222.147	0.406707	0.145049	2.80393	0.00504844	0.0594779	199.79	216.013	153.447	193.739	238.413	220.918	258.453	296.402
Apba1	226.747	0.441055	0.157303	2.80386	0.00504945	0.0594779	155.277	165.12	218.888	229.241	230.218	262.998	245.013	307.22
Mgst3	2240.07	-0.290056	0.103519	-2.80195	0.00507954	0.0597659	2085.89	2577.46	2842.15	2352.25	1756.06	2217.95	2128.62	1960.15
Atxn7l3b	601.878	0.264123	0.0942735	2.80167	0.0050839	0.0597659	572.455	506.67	495.318	611.646	630.304	675.028	639.929	683.672
Col23a1	68.0297	-0.707656	0.25268	-2.8006	0.00510072	0.0599046	92.1312	73.5124	54.1578	117.663	58.8582	46.463	51.6906	49.7609
Mff	1682.32	-0.167267	0.0597696	-2.79853	0.00513365	0.06006	1759.81	1789.18	1803	1766.98	1563.84	1622.7	1521.77	1631.29
Glrx2	251.663	-0.331426	0.118403	-2.79913	0.00512406	0.06006	295.027	252.204	300.124	273.871	204.886	240.205	228.472	218.515
Fam131a	362.301	-0.505695	0.180702	-2.7985	0.00513407	0.06006	277.429	562.087	465.982	396.606	354.639	291.928	252.25	297.484
Tmem30a	2071.57	-0.171644	0.06132	-2.79915	0.0051238	0.06006	2289.82	2258.53	2092.97	2137.21	1968.4	1903.23	2006.63	1915.8
Mrps35	1449.09	-0.240291	0.0858838	-2.79786	0.00514423	0.0600613	1545.53	1546.02	1637.14	1547.88	1145.87	1490.32	1366.7	1313.26
1110019D14Rik	48.3914	-0.838319	0.299615	-2.79799	0.00514213	0.0600613	93.1663	40.7146	51.9012	61.8746	26.8215	39.4497	31.0144	42.1886
Hprt	621.205	-0.252112	0.0901492	-2.79661	0.0051642	0.0602355	747.401	671.791	640.867	640.048	528.234	594.375	554.123	592.804
Dip2a	231.143	0.343345	0.122797	2.79605	0.00517316	0.0602812	177.016	210.359	203.092	224.169	252.569	246.341	277.062	258.541
Thbs1	804.545	1.88482	0.674821	2.79307	0.00522105	0.0607272	431.671	503.277	284.328	152.151	1072.86	316.474	937.667	2737.93
Sntb1	86.1871	0.597354	0.213873	2.79304	0.0052216	0.0607272	62.1109	64.4648	67.6972	79.1184	78.9743	102.569	97.1783	137.383
Tmem69	230.887	-0.332744	0.11917	-2.79219	0.00523526	0.0608268	281.569	257.859	231.299	258.656	205.631	207.768	192.289	212.025
Nmd3	289.971	-0.336194	0.120483	-2.79038	0.00526468	0.0610499	346.786	283.871	339.614	324.588	281.625	241.081	227.439	274.767
Tigd5	50.34	0.788878	0.282694	2.79057	0.00526159	0.0610499	32.0906	26.0121	40.6183	48.6882	49.1727	87.666	57.8935	60.5785
Pyurf	1034.59	-0.197026	0.0706454	-2.78894	0.00528812	0.0612531	1125.24	1172.81	1060.59	1062.01	961.103	969.586	936.633	988.728
Chac2	303.498	-0.38393	0.137675	-2.78867	0.00529246	0.0612531	306.414	406.015	282.072	379.363	233.198	286.668	259.487	274.767
Timp2	1564.7	0.280508	0.10064	2.78724	0.00531586	0.0614643	1251.53	1618.4	1224.19	1557.01	1648.78	1613.93	1810.2	1793.56
Mmadhc	1046.6	-0.231196	0.0829992	-2.78552	0.00534413	0.0617314	1001.02	1137.75	1234.35	1147.22	910.44	957.313	1009	975.747
Ensa	1710.01	-0.203331	0.0730523	-2.78336	0.00537994	0.0620851	1806.39	1918.11	1851.52	1744.66	1455.81	1715.62	1632.39	1555.57
Epha2	204.335	0.483418	0.173859	2.78052	0.00542717	0.0625093	191.509	203.573	159.088	126.792	184.025	243.711	251.216	274.767
Ankrd44	218.705	0.377796	0.135869	2.78059	0.00542606	0.0625093	183.227	205.835	162.473	209.968	280.88	234.068	223.303	249.886
Rplp2	7413.61	-0.173157	0.0623739	-2.77611	0.00550136	0.0633028	7717.28	7206.48	8200.39	8306.42	6770.19	7086.04	7153.98	6868.09
Dtx4	180.588	0.534042	0.192465	2.77475	0.00552443	0.063507	139.75	128.93	112.829	207.939	239.158	166.565	220.202	229.333
Map7d2	23.6138	1.01167	0.36467	2.77421	0.00553365	0.0635519	12.4222	10.1786	24.8223	15.2151	29.8016	29.8064	32.0482	34.6163
Crtc3	424.476	0.256884	0.0926219	2.77348	0.00554611	0.0636337	377.841	412.801	385.874	371.248	470.866	448.85	485.891	442.44
Maml1	398.404	0.341553	0.123176	2.77288	0.00555618	0.0636881	301.238	406.015	308.022	389.506	404.557	429.563	474.52	473.811
Zmiz1	2630.15	0.218509	0.0788775	2.77024	0.00560152	0.0641463	2513.42	2554.84	2193.39	2461.8	2616.58	2945.58	2669.3	3086.26
Cbx2	53.9138	0.625353	0.225893	2.76836	0.00563388	0.0643318	36.2314	42.9765	40.6183	49.7026	64.8185	65.7495	63.0625	68.1509
Scarb1	391.91	0.324497	0.1172	2.76875	0.00562722	0.0643318	336.434	393.574	286.585	375.305	412.008	480.41	427.998	422.968
Bicra	592.321	0.245932	0.0888297	2.76858	0.00563016	0.0643318	496.887	537.206	579.939	554.843	637.755	693.438	608.915	629.584
Selenon	407.01	0.269387	0.0973255	2.7679	0.00564195	0.0643624	386.123	382.265	367.821	339.803	424.673	452.356	424.897	478.138
Clmn	53.5105	0.706737	0.255413	2.76704	0.00565682	0.0644705	51.7591	36.1907	30.4637	43.6166	50.6628	78.0227	70.2992	67.0691
Kcna5	454.945	0.96122	0.347511	2.76601	0.00567464	0.0646119	374.736	389.05	276.43	194.753	429.889	625.058	918.025	431.622
Cited2	1006.17	0.2763	0.099934	2.76482	0.0056954	0.0647865	839.532	916.078	862.011	1023.47	1160.77	1094.95	1216.8	935.722
Spcs3	958.504	-0.239642	0.0867182	-2.76346	0.00571916	0.064956	1190.46	982.805	1018.84	959.564	907.46	853.867	853.928	901.106
Ipp	258.882	-0.344424	0.12464	-2.76335	0.00572117	0.064956	318.836	305.359	288.841	246.484	230.218	250.725	208.83	221.761
Rab3d	300.697	0.301449	0.109101	2.76303	0.00572673	0.0649574	257.76	245.418	300.124	274.886	345.699	328.747	335.989	316.956
Colec12	317.746	0.306647	0.111034	2.76175	0.00574921	0.0651505	287.78	321.193	274.174	254.599	376.991	344.527	347.361	335.345
Itpr3	362.785	0.333534	0.120885	2.75911	0.00579591	0.0656174	277.429	346.074	338.486	322.56	373.265	463.753	356.665	424.05
Fam13c	194.691	0.372522	0.135058	2.75823	0.00581155	0.0656875	172.875	178.692	155.704	172.438	254.059	203.385	219.168	201.207
Cdh19	81.3387	0.544524	0.197447	2.75783	0.00581862	0.0656875	66.2516	59.9409	64.3123	74.0467	97.6003	93.8026	115.787	78.9684
Coq9	7227.67	-0.152026	0.0551198	-2.7581	0.00581382	0.0656875	7175.88	7662.26	7974.73	7621.74	6879.71	7070.26	6666.02	6770.73
Dok4	333.84	0.367848	0.133398	2.75752	0.0058241	0.0656875	257.76	340.419	274.174	293.144	374.756	322.611	354.597	453.257
Sod2	9782.63	-0.188216	0.0682638	-2.75718	0.00583023	0.0656946	11190.3	9872.16	10699.5	9916.17	8687.92	9331.17	9849.12	8714.66
Vdac3	3846.11	-0.179465	0.0651042	-2.75658	0.00584091	0.0657529	4321.88	3919.91	4172.4	3926.5	3608.23	3659.18	3812.7	3348.05
Mylk3	11833.8	-0.195938	0.0711852	-2.75251	0.005914	0.066513	12351.8	12863.5	12214.8	13118.4	12299.1	11131.8	10711.3	9979.23
Pomp	1047.95	-0.216321	0.0786015	-2.75213	0.00592099	0.066529	1078.66	1120.78	1208.39	1095.49	889.579	951.176	1017.27	1022.26
Ptms	2299.97	0.156538	0.0568916	2.75152	0.00593203	0.0665904	2171.81	2148.83	2107.64	2273.13	2451.93	2465.17	2381.9	2399.34
Itgb5	2140.5	0.17267	0.0627891	2.75	0.00595959	0.0668369	1974.09	2059.48	2021.89	1996.22	2406.48	2126.78	2285.76	2253.31
Pcdh7	5237.93	-0.187822	0.0683092	-2.74958	0.00596712	0.0668586	5727.66	5421.83	5141.6	6021.11	4698.97	5153.01	5034.66	4704.57
Vldlr	10797.7	-0.162255	0.0590356	-2.74842	0.0059883	0.067033	11847.7	10879.8	11357.3	11535.1	10955.8	10114.9	9941.13	9749.9
Islr	279.602	0.420573	0.153083	2.74735	0.00600783	0.0671258	191.509	298.574	245.966	220.111	281.625	301.571	309.11	388.352
Shtn1	87.7106	0.576275	0.209747	2.74747	0.00600566	0.0671258	72.4627	55.4171	72.2103	81.1471	110.266	81.5294	131.294	97.3584
Mrps33	462.884	-0.33324	0.12133	-2.74655	0.00602262	0.0672282	517.591	576.79	459.213	512.241	404.557	498.819	363.902	369.962
Sugp2	584.751	-0.280207	0.102068	-2.74529	0.00604567	0.0674224	579.702	692.148	678.1	616.718	500.667	604.019	523.109	483.547
Slc36a2	297.379	-0.414067	0.150894	-2.74409	0.00606784	0.0676066	277.429	367.562	323.818	389.506	207.866	304.201	228.472	280.176
Gnb1	2154.84	0.168599	0.0614632	2.74308	0.0060866	0.0677524	2056.91	1999.54	2048.97	2008.39	2126.35	2310	2374.67	2313.88
Dock2	110.507	0.478114	0.174472	2.74035	0.0061373	0.0682532	105.589	84.822	86.8781	92.3048	142.303	127.116	104.415	140.629
Smim10l1	2030.58	-0.178195	0.0650769	-2.73822	0.00617723	0.0685388	2109.7	2234.78	2235.14	2044.91	1870.8	1967.22	1976.65	1805.46
Mrpl3	1565.51	-0.176871	0.0645852	-2.73857	0.00617068	0.0685388	1596.25	1628.58	1710.48	1709.16	1468.48	1428.08	1432.86	1550.16
Galnt4	100.53	0.499798	0.182557	2.73776	0.00618593	0.0685388	101.448	87.084	67.6972	77.0897	131.872	109.582	113.719	115.748
Cnn1	34.8516	1.33916	0.489097	2.73803	0.00618081	0.0685388	13.4574	15.8334	11.2829	38.5449	101.326	33.3131	43.4201	21.6352
Ndufs6	3350.98	-0.20919	0.0764432	-2.73654	0.00620884	0.0686495	3789.8	3220.98	3874.54	3487.3	2878.84	3290.1	3133.48	3132.78
Itgb8	25.5367	0.885301	0.323538	2.73631	0.00621317	0.0686495	18.6333	19.2263	14.6677	19.2724	35.762	33.3131	32.0482	31.371
C2cd2	345.773	0.331661	0.1212	2.73648	0.00621012	0.0686495	298.132	291.788	330.588	305.316	385.931	430.44	413.525	310.465
C330007P06Rik	324.006	-0.286657	0.104775	-2.73594	0.00622027	0.0686644	380.947	316.669	358.795	367.191	292.801	281.408	295.67	298.566
Rpl36a	921.116	-0.237514	0.0868332	-2.73529	0.00623261	0.0687371	1060.03	940.959	1080.9	903.776	805.389	807.404	894.247	876.225
Dennd1b	1116.68	-0.19786	0.0724144	-2.73234	0.00628868	0.0692915	1155.26	1250.84	1216.29	1149.25	1018.47	1006.41	1016.24	1120.7
Med12	621.689	0.246766	0.0903236	2.73202	0.00629472	0.0692941	620.074	549.647	502.087	601.503	678.732	652.235	682.316	686.917
Fopnl	438.008	-0.315815	0.115617	-2.73157	0.00630327	0.0693243	426.495	476.134	566.4	472.682	338.994	390.114	413.525	419.723
Pdhb	6900.72	-0.228996	0.0838812	-2.73001	0.00633334	0.069591	8389.11	7000.65	7219.91	7177.46	5621.33	7018.54	6485.1	6293.68
Tpcn1	968.391	0.198386	0.0726854	2.72938	0.00634544	0.0696598	977.211	878.756	880.063	871.317	1023.69	1057.25	1044.15	1014.69
Cyb5r3	2098.33	0.213513	0.0783314	2.72576	0.00641528	0.0701044	1799.15	2137.52	2061.38	1777.12	2267.9	2244.25	2349.85	2149.46
Dars	1310.99	-0.194716	0.0714286	-2.72602	0.00641027	0.0701044	1424.41	1495.13	1386.66	1292.27	1206.97	1272.03	1229.2	1181.28
H2az2	595.69	-0.23703	0.0869407	-2.72634	0.00640404	0.0701044	636.637	640.124	689.383	612.66	561.761	542.652	501.399	580.905
Gas2l1	217.744	0.345996	0.126924	2.726	0.00641069	0.0701044	210.142	188.87	203.092	165.337	239.158	255.985	253.284	226.088
Eif4a2	4204.59	-0.209753	0.0769323	-2.72646	0.00640175	0.0701044	4952.31	4158.54	4387.91	4542.21	4321.98	3845.03	3725.86	3702.86
Eva1b	125.012	0.417882	0.15337	2.72466	0.00643674	0.0702746	102.483	119.882	108.316	97.3765	133.362	143.772	148.869	146.038
Lynx1	4187.74	-0.209298	0.076844	-2.72368	0.00645598	0.0704203	4278.41	4480.87	4628.23	4573.65	3355.66	4158.87	3927.45	4098.79
Lima1	618.01	0.272844	0.100312	2.71995	0.00652909	0.0711528	515.52	631.076	553.989	538.614	675.007	663.631	606.847	759.395
Rps17	6923.88	-0.166784	0.0613321	-2.71935	0.00654102	0.0712178	6953.31	7433.8	7905.9	7000.96	6291.87	6460.11	6659.81	6685.27
Mrps10	328.891	-0.352636	0.129751	-2.71779	0.00657192	0.0714891	310.554	415.063	420.851	330.674	292.056	319.981	280.163	261.786
Fam129a	387.808	0.303184	0.111577	2.71726	0.00658245	0.0715385	364.384	374.348	292.226	358.061	455.22	422.55	384.578	451.094
Osbpl8	3772.4	-0.154407	0.0568335	-2.71683	0.00659096	0.0715659	4135.55	4097.47	3724.47	3938.68	3607.49	3531.19	3582.16	3562.23
Blcap	505.137	-0.24771	0.0912203	-2.71552	0.0066172	0.0717389	571.42	491.968	569.785	559.915	461.18	453.233	488.993	444.603
Mitf	2161.14	-0.164204	0.0604708	-2.71543	0.00661891	0.0717389	2211.15	2362.58	2352.48	2210.24	2066	1950.57	2087.27	2048.85
Elmo1	199.771	0.367628	0.135444	2.71425	0.00664264	0.0719139	172.875	175.299	146.677	201.853	216.062	216.535	223.303	245.559
Ggnbp2	883.986	-0.236923	0.0872958	-2.71403	0.0066471	0.0719139	992.739	942.09	1023.36	869.288	809.859	898.576	772.257	763.722
Rbm3	504.936	-0.325792	0.120122	-2.71217	0.00668433	0.0719381	473.078	660.481	543.834	569.044	391.891	500.573	431.099	469.484
Actr10	482.578	-0.277194	0.102174	-2.71295	0.00666877	0.0719381	602.476	525.897	497.574	489.925	440.319	462	448.674	393.76
Mrpl33	416.176	-0.258058	0.0951335	-2.71259	0.00667589	0.0719381	448.234	429.765	463.726	469.639	354.639	365.567	407.322	390.515
Thbd	809.638	0.268514	0.098969	2.71312	0.00666536	0.0719381	818.829	617.504	698.409	802.342	869.463	935.396	885.977	849.181
Slc10a6	30.9467	1.15458	0.425713	2.71212	0.00668548	0.0719381	21.7388	29.405	12.4112	13.1864	31.2917	45.5863	73.4006	20.5534
Rhoq	1683.57	-0.254359	0.0937641	-2.71275	0.00667269	0.0719381	1976.16	1648.94	2017.38	1681.77	1380.56	1536.78	1514.53	1712.43
Fgf11	60.3004	0.60572	0.22344	2.71088	0.00671051	0.0721425	44.5128	40.7146	50.7729	54.7743	61.0933	78.0227	70.2992	82.2137
Birc3	184.058	0.439192	0.162042	2.71036	0.00672097	0.0721899	180.122	171.906	115.085	157.222	217.552	176.209	232.608	221.761
Srsf1	1063.87	-0.246886	0.0911107	-2.70974	0.00673369	0.0722359	1344.7	1031.44	1088.8	1153.3	992.394	980.982	926.295	993.055
Bcorl1	355.115	0.294523	0.108698	2.70956	0.00673734	0.0722359	300.203	320.062	323.818	333.717	447.024	386.607	364.936	364.553
Atpif1	5783.83	-0.236852	0.087442	-2.70867	0.00675531	0.0722437	6851.87	6368.44	5802.78	6005.9	5386.64	4685.75	6086.05	5083.19
Rpl35a	803.002	-0.227409	0.0839574	-2.70863	0.00675621	0.0722437	910.96	800.72	871.037	879.431	667.557	761.817	777.426	755.068
Zfp958	129.27	-0.404601	0.149353	-2.70902	0.00674827	0.0722437	161.488	135.715	147.806	144.036	108.031	119.226	107.516	110.339
Tfe3	239.005	0.334095	0.123402	2.70737	0.00678186	0.0724531	209.107	225.061	206.476	204.896	263.744	243.711	308.076	250.968
Rasgrp3	550.207	0.285844	0.105598	2.70691	0.00679134	0.0724896	472.043	553.04	434.39	522.384	535.684	610.155	614.084	659.873
Gpat3	427.436	-0.29293	0.108261	-2.70577	0.00681458	0.0726726	433.741	501.016	532.551	415.879	382.206	376.964	363.902	413.232
Kpna4	1965.59	-0.186826	0.0690771	-2.7046	0.00683863	0.0727992	2293.96	2026.68	2076.05	1972.89	1813.43	1793.65	1917.72	1830.34
Fmnl2	215.238	0.371765	0.137443	2.70487	0.00683318	0.0727992	218.423	188.87	155.704	186.638	230.218	241.958	226.405	273.685
Myl2	124884	-0.253825	0.0938983	-2.70319	0.00686781	0.0730447	123170	135226	157864	127106	103032	126426	121804	104442
Etl4	2486.73	0.200047	0.0740879	2.70014	0.00693112	0.073638	2217.36	2324.12	2240.78	2477.01	2850.53	2495.85	2810.93	2477.23
C1qtnf7	81.6719	0.531325	0.196794	2.6999	0.00693593	0.073638	55.8998	64.4648	73.3386	74.0467	113.246	90.296	85.8064	96.2766
Mrps14	599.952	-0.267884	0.0992319	-2.69958	0.00694278	0.0736452	712.205	603.933	704.051	601.503	511.843	592.622	505.534	567.924
Litaf	208.659	0.433209	0.160523	2.69873	0.00696044	0.0737081	209.107	206.966	147.806	147.079	279.39	212.152	245.013	221.761
Trim25	681.1	0.253215	0.0938323	2.69859	0.00696346	0.0737081	697.712	574.528	608.146	605.56	760.687	762.694	660.606	778.867
Uqcrc2	9053.83	-0.172187	0.0638106	-2.69841	0.00696721	0.0737081	9045.42	9507.99	10379.1	9441.46	8254.31	8570.23	9056.19	8175.94
Srsf6	1018.77	-0.242708	0.0899942	-2.69693	0.00699813	0.0739696	1196.67	1022.39	1070.74	1123.89	834.446	916.11	936.633	1049.31
Rex1bd	525.365	-0.268093	0.0994499	-2.69575	0.00702293	0.0741662	521.731	525.897	664.561	584.259	477.571	474.273	478.655	475.974
Flot1	3150.21	-0.232141	0.0861426	-2.69484	0.00704224	0.0743043	3104.51	3767.23	3625.18	3116.05	2699.28	3140.2	2735.47	3013.78
Il1r1	236.23	0.377112	0.139963	2.69436	0.00705236	0.0743455	211.177	222.799	161.345	227.212	304.722	248.095	265.69	248.805
Mtss2	1157.33	0.273833	0.101661	2.69359	0.00706875	0.0744525	898.538	1205.6	1110.23	978.837	1360.44	1194.89	1343.96	1166.14
C1qb	245.72	0.39806	0.147871	2.69195	0.00710365	0.0745301	222.564	254.466	187.296	183.595	290.566	227.055	283.264	316.956
Rnf123	1400.31	-0.247322	0.0918471	-2.69276	0.00708642	0.0745301	1272.24	1694.18	1611.19	1503.25	1227.08	1343.92	1287.1	1263.5
Pgf	80.1576	0.575745	0.213878	2.69193	0.00710397	0.0745301	55.8998	66.7267	80.1083	54.7743	75.2491	113.966	97.1783	97.3584
Chst1	39.9783	0.801847	0.297888	2.69177	0.00710732	0.0745301	28.9851	24.8811	21.4374	40.5735	40.2322	49.093	47.5553	67.0691
Mrtfb	1260.62	0.236728	0.0879308	2.6922	0.00709814	0.0745301	1151.12	1082.33	1281.73	1116.79	1408.87	1512.24	1294.33	1237.53
Atp5g3	9036.36	-0.200559	0.074611	-2.68806	0.00718679	0.0751655	9598.2	9382.45	10044	9627.09	7334.93	9200.54	8793.6	8310.08
Ets2	2211.55	0.256685	0.0954721	2.68858	0.00717562	0.0751655	1979.27	2037.99	2020.76	2022.59	2518.98	2106.61	2149.29	2856.93
Dlst	14362.1	-0.152527	0.056738	-2.68826	0.00718248	0.0751655	14721.3	15161.7	15379.7	15219.1	12919	14230.8	14262.5	13002.8
Rem1	60.2504	0.606265	0.225595	2.68741	0.00720084	0.0751808	40.3721	49.7623	41.7466	58.8316	63.3285	79.776	70.2992	77.8867
Amotl1	3871.71	0.204066	0.0759299	2.68755	0.00719773	0.0751808	3556.88	3548.95	3660.16	3628.29	4522.4	3667.07	4435.05	3954.91
Gns	2607.72	0.185782	0.0691498	2.68666	0.00721698	0.0752468	2366.42	2439.48	2519.46	2434.41	2725.36	2688.72	3078.69	2609.2
Trpv2	35.6072	0.807933	0.300735	2.68653	0.00721977	0.0752468	27.9499	28.274	28.2072	19.2724	44.7024	42.9563	59.9611	33.5345
Sgcb	2510.43	-0.189723	0.0706612	-2.68497	0.00725357	0.0754807	2535.16	2710.91	2923.39	2534.83	2461.61	2402.05	2234.07	2281.43
Unc119b	293.618	0.437174	0.162826	2.68491	0.00725485	0.0754807	245.338	221.668	229.042	302.273	440.319	263.875	313.245	333.182
Pfkm	21028.4	-0.192609	0.0717856	-2.68311	0.00729403	0.0757658	20541.1	24089.5	23127.6	21962.5	18312.4	21486.9	19531.8	19175.3
Cables1	110.84	0.461765	0.172103	2.68307	0.00729493	0.0757658	82.8145	95.0007	101.546	94.3335	140.068	125.362	142.666	104.931
Egfr	190.432	0.457462	0.170649	2.68072	0.00734637	0.0762338	173.91	150.418	120.727	196.782	235.433	227.055	246.047	173.082
Slfn5	2275.27	0.288845	0.107779	2.67996	0.00736303	0.0763403	2523.77	2015.37	1751.1	1900.87	2364.01	2353.83	2492.52	2800.68
Nrros	81.7609	0.630874	0.235573	2.67805	0.00740531	0.0767121	67.2868	73.5124	49.6446	65.932	111.756	69.2561	85.8064	130.893
Eif4e	1661.64	-0.229199	0.0856291	-2.67665	0.00743631	0.0767783	1911.98	1712.27	1919.22	1628.01	1371.62	1583.25	1506.26	1660.5
Aarsd1	673.579	-0.227078	0.0848384	-2.6766	0.00743741	0.0767783	658.375	721.553	743.541	782.055	596.033	646.098	625.456	615.521
Klhdc1	611.557	-0.258074	0.096411	-2.67681	0.00743269	0.0767783	590.053	704.588	691.64	680.621	613.169	553.172	556.191	503.018
Agmo	34.2276	0.820881	0.306661	2.67684	0.00743212	0.0767783	18.6333	35.0598	16.9243	28.4015	40.9772	48.2163	43.4201	42.1886
Snx12	374.316	-0.262405	0.0980832	-2.67533	0.00746548	0.0770014	425.46	384.527	433.262	389.506	337.503	338.391	325.651	360.226
Ptgr2	4996.35	-0.174324	0.0651791	-2.67454	0.00748315	0.0770507	5791.84	5038.43	5311.97	5049.38	4634.15	4895.27	4742.09	4507.69
Rpl13a	4334.15	-0.176779	0.066094	-2.67465	0.00748063	0.0770507	4517.53	4504.62	5014.11	4361.66	3947.23	4162.38	4278.95	3886.76
Vwa7	291.996	-0.340883	0.127491	-2.67379	0.0075	0.0771576	271.218	361.907	356.539	317.488	274.175	275.271	253.284	226.088
Clec9a	57.6865	0.64203	0.240315	2.67162	0.00754857	0.0775905	44.5128	48.6313	42.8749	44.6309	72.269	82.406	78.5697	47.5974
Pfdn1	925.954	-0.24017	0.089932	-2.67057	0.00757223	0.0777667	1016.55	908.161	1138.44	947.392	830.72	798.637	906.653	861.081
Psma5	575.132	-0.265027	0.0992937	-2.66912	0.00760498	0.078036	599.37	727.208	591.222	594.402	506.628	569.829	515.872	496.528
Sdr39u1	240.208	-0.363755	0.136316	-2.66847	0.00761967	0.0781196	252.584	258.99	247.095	322.56	200.416	241.958	187.12	210.943
Trpm3	109.055	0.623746	0.233873	2.66703	0.00765243	0.078187	74.5331	111.965	58.6709	97.3765	88.6599	138.512	143.7	159.019
Lpcat1	151.348	0.395899	0.148413	2.66754	0.00764077	0.078187	144.925	108.572	138.779	130.85	177.32	184.975	168.511	156.855
Rflnb	972.431	0.421357	0.15794	2.66782	0.00763441	0.078187	964.789	705.719	658.919	995.066	1236.02	787.241	1238.51	1193.18
Rpl41	1905.08	-0.29694	0.111334	-2.66711	0.00765062	0.078187	2566.21	1726.98	2157.28	1949.56	1519.14	1774.36	1794.7	1752.45
Srd5a3	112.023	0.457807	0.17168	2.66664	0.00766143	0.0782121	95.2367	88.2149	88.0063	105.491	134.852	106.952	129.226	148.201
Mecom	477.285	0.272907	0.102493	2.66268	0.00775203	0.0790694	368.525	419.586	464.854	476.739	534.939	533.886	497.263	522.49
Dpy30	386.843	-0.291247	0.109403	-2.66214	0.00776451	0.0791291	469.972	384.527	450.186	397.621	327.818	365.567	321.515	377.534
Adgrd1	114.383	0.57562	0.216304	2.66116	0.00778719	0.0792926	69.3572	102.917	80.1083	114.62	145.283	96.4326	135.429	170.918
Cd38	182.482	0.384061	0.144375	2.66016	0.00781038	0.079461	169.77	163.989	139.908	159.251	222.022	171.825	201.593	231.497
Npm3	172.125	-0.363162	0.136574	-2.65909	0.00783515	0.0796451	174.946	218.275	179.398	201.853	148.263	144.649	158.173	151.446
Asb2	9550.05	-0.174323	0.0655745	-2.65839	0.00785155	0.0797439	9778.32	10309.8	9733.73	10680	8188	9230.35	8946.61	9533.55
Tbce	192.364	-0.32953	0.124061	-2.65619	0.00790283	0.0801966	228.775	211.49	200.835	216.054	175.83	172.702	162.308	170.918
Wiz	451.046	0.295035	0.111108	2.65539	0.00792161	0.080319	373.701	426.372	352.025	468.624	543.135	476.903	478.655	488.955
Nucb2	175.531	0.38923	0.146633	2.65445	0.00794375	0.080407	166.664	136.846	143.292	161.28	219.787	194.618	165.41	216.352
H2-Ke6	664.078	-0.240708	0.0906751	-2.65462	0.00793975	0.080407	653.2	749.827	759.337	714.094	549.84	644.345	603.746	638.238
Swi5	1450.55	-0.169595	0.0639032	-2.65394	0.00795573	0.080438	1611.78	1514.36	1508.52	1508.32	1358.21	1390.38	1403.92	1308.93
Pstk	244.824	-0.398865	0.150302	-2.65375	0.00796029	0.080438	218.423	305.359	294.483	295.173	195.201	220.042	176.782	253.132
Prdx5	4112.04	-0.181897	0.0685834	-2.6522	0.00799692	0.0807398	4087.93	4564.56	4628.23	4203.42	3632.07	4088.74	3963.63	3727.74
Bcr	393.003	0.335866	0.126659	2.65173	0.00800817	0.0807851	385.088	395.836	296.739	313.431	510.353	407.647	423.863	411.069
Psmb1	1411.53	-0.207635	0.0783599	-2.64976	0.00805481	0.0811186	1547.6	1429.53	1638.27	1435.29	1200.26	1393.89	1346.02	1301.36
Cep19	227.169	-0.309929	0.116958	-2.64991	0.00805139	0.0811186	234.986	253.335	275.302	242.427	198.926	204.262	203.661	204.453
Esyt1	646.861	0.21936	0.0828023	2.6492	0.00806825	0.0811855	642.848	590.361	565.272	593.388	726.415	702.205	698.857	655.546
Fam210a	4820.13	-0.182767	0.0690177	-2.64811	0.00809427	0.0813787	5326.01	4910.63	5184.48	5077.78	4127.53	4969.78	4518.79	4446.03
Krt80	29.8535	0.888733	0.335769	2.64686	0.00812435	0.0816125	27.9499	23.7502	14.6677	17.2438	43.2124	26.2998	41.3525	44.3521
Furin	2608.43	0.201775	0.0762552	2.64605	0.00814371	0.0816695	2121.09	2439.48	2590.55	2555.12	2874.37	2698.36	2890.54	2697.91
Shc3	66.2312	0.622016	0.235065	2.64614	0.0081415	0.0816695	38.3017	66.7267	55.286	48.6882	70.0338	93.8026	89.9416	67.0691
Lrrc27	74.1587	-0.550979	0.208364	-2.64431	0.00818567	0.0820216	92.1312	87.084	99.2892	74.0467	51.4078	72.7628	52.7244	63.8238
Itgb1bp2	3677.72	-0.245337	0.0927969	-2.64381	0.00819781	0.0820743	3396.43	4534.02	3824.89	4204.43	3279.67	3715.28	3142.79	3324.25
Nol4l	108.558	0.551739	0.20884	2.64192	0.00824371	0.0823958	113.87	75.7744	63.184	98.3908	128.892	103.446	131.294	153.61
Lamtor2	501.716	-0.231593	0.0876544	-2.64211	0.00823903	0.0823958	545.541	533.813	513.37	574.116	445.534	476.026	480.722	444.603
Tcim	435.782	0.453163	0.17158	2.64112	0.00826325	0.082522	413.037	418.455	367.821	272.857	414.988	691.685	470.384	437.031
Zadh2	1341.87	-0.270083	0.102327	-2.6394	0.0083053	0.0828726	1186.32	1648.94	1510.78	1523.54	1198.03	1326.39	1118.58	1222.39
Phf2	1394.74	0.170314	0.0645446	2.6387	0.00832256	0.0829063	1270.17	1299.47	1296.4	1384.57	1506.47	1482.43	1495.93	1422.51
Spata13	430.344	0.306742	0.116241	2.63885	0.00831869	0.0829063	377.841	361.907	347.512	451.381	525.999	416.413	466.249	495.446
Dok7	268.56	-0.355577	0.134792	-2.63798	0.00834026	0.0830134	256.725	278.216	376.848	295.173	245.863	240.205	232.608	222.842
Mdh1	29776	-0.138385	0.0524771	-2.63706	0.00836285	0.0830872	29189	32105.7	32010.6	31507.4	28112.6	28681.7	28905.4	27695.2
Ndufa12	2650.84	-0.308529	0.117008	-2.63683	0.00836855	0.0830872	3592.08	2259.66	3059.91	2819.86	2159.13	2471.3	2528.7	2316.05
Clip2	298.233	0.387482	0.146947	2.63688	0.00836729	0.0830872	253.619	300.836	185.039	294.158	369.54	309.461	342.192	331.018
Zfp646	521.664	0.227607	0.0863325	2.6364	0.00837905	0.0831224	458.585	513.456	491.933	458.481	545.37	566.322	558.258	580.905
Gm13375	337.94	-0.296202	0.112363	-2.63611	0.00838631	0.0831253	381.982	385.658	381.361	340.818	268.96	343.651	311.177	289.912
Ociad1	2011.85	-0.176703	0.067076	-2.63437	0.00842946	0.0834838	2217.36	2059.48	2142.62	2119.97	1806.72	2023.33	1941.5	1783.82
Tmem223	241.208	-0.3224	0.12245	-2.63291	0.00846558	0.0837721	243.268	248.811	295.611	285.029	230.963	200.755	207.796	217.434
Fam117b	602.188	0.777366	0.295397	2.63159	0.00849853	0.0840285	428.565	458.039	511.114	377.334	536.429	916.11	1102.04	487.874
Cfl2	2358.46	-0.238677	0.0907224	-2.63085	0.00851724	0.0841438	2957.51	2321.86	2641.32	2290.38	1988.51	2262.66	2204.09	2201.38
Nup214	539.08	0.227652	0.0866072	2.62856	0.00857474	0.0846419	495.852	489.706	491.933	509.198	560.271	633.825	575.833	556.024
Tcf20	2613.51	0.162826	0.0619581	2.628	0.00858897	0.0846425	2350.9	2440.61	2590.55	2484.11	2856.49	2675.57	2858.49	2651.39
Psmb6	1604.75	-0.179305	0.068224	-2.62818	0.00858438	0.0846425	1605.57	1698.7	1831.21	1681.77	1458.04	1542.04	1461.81	1558.82
Cahm	62.2207	-0.566654	0.215745	-2.6265	0.00862686	0.0849458	77.6386	74.6434	69.9538	75.061	47.6826	56.9829	56.8596	38.9433
Pxn	501.494	0.289118	0.110147	2.62484	0.00866909	0.0852913	415.108	502.147	431.005	456.452	465.65	611.032	557.224	573.333
Cox5b	15458.4	-0.174415	0.0664823	-2.62349	0.00870348	0.0855591	15228.6	15818.7	18041.3	16478.9	14165.5	15022.4	14978.9	13933.1
Tkt	260.859	0.294159	0.112164	2.62257	0.0087269	0.0857188	241.197	242.026	230.17	223.154	262.999	292.804	289.467	305.056
Actr6	170.812	-0.461477	0.17604	-2.62143	0.00875609	0.0859349	255.69	144.763	197.45	193.739	162.419	129.746	132.328	150.365
Brd4	2107.04	0.195952	0.0747889	2.62006	0.00879139	0.0861398	2108.66	1734.89	2061.38	1950.57	2220.22	2210.06	2353.99	2216.53
Xdh	1377.77	0.597094	0.227871	2.62032	0.0087848	0.0861398	1056.92	973.757	1440.82	915.948	1718.06	2173.24	1445.27	1298.11
Endod1	183.76	0.402267	0.153555	2.61969	0.00880096	0.0861629	157.348	174.168	139.908	161.28	221.277	164.812	205.729	245.559
B3gnt9	33.4252	0.8209	0.313454	2.61888	0.00882179	0.0862255	20.7036	20.3573	30.4637	25.3585	53.6429	35.0664	32.0482	49.7609
Tmtc2	160.007	0.475136	0.181423	2.61894	0.00882028	0.0862255	158.383	99.5245	119.598	157.222	198.926	147.279	210.898	188.226
Cav2	593.522	0.271013	0.103533	2.61765	0.00885387	0.0864208	629.39	516.849	514.499	489.925	633.285	628.565	613.05	722.615
Cd14	40.1313	0.735748	0.281082	2.61755	0.00885626	0.0864208	27.9499	29.405	30.4637	32.4588	48.4277	49.093	36.1834	67.0691
Dcun1d5	1041.04	-0.23554	0.0900314	-2.6162	0.00889149	0.0866939	995.845	1258.76	1136.18	1111.72	894.049	962.572	925.261	1043.9
Ccdc12	527.57	-0.289114	0.110558	-2.61503	0.00892195	0.0869199	622.144	580.183	579.939	538.614	424.673	561.062	422.829	491.119
Slc11a1	34.7476	0.793412	0.303581	2.61351	0.00896185	0.0872374	23.8092	36.1907	21.4374	20.2868	44.7024	34.1897	46.5215	50.8427
Rnf125	144.834	0.518586	0.198478	2.61282	0.00897996	0.0873425	161.488	111.965	78.9801	122.735	154.968	150.785	181.951	195.798
Copb2	3286.73	-0.138812	0.0531397	-2.61222	0.00899576	0.087425	3449.22	3498.06	3516.87	3314.86	3103.84	3099.87	3216.19	3094.91
Thsd7a	435.803	0.300075	0.114908	2.61143	0.00901653	0.0875557	463.761	383.396	321.562	393.563	498.432	480.41	493.128	452.175
Snx33	230.763	0.322524	0.123614	2.60912	0.00907744	0.0880538	187.368	236.371	197.45	198.81	239.903	252.478	270.859	262.868
Ppp1ca	2828.29	-0.158067	0.0605869	-2.60893	0.00908257	0.0880538	2888.16	2808.18	3143.41	3091.7	2648.62	2649.27	2703.42	2693.58
Meox1	186.133	0.517929	0.198592	2.608	0.00910731	0.088222	212.212	126.668	125.24	147.079	217.552	161.305	226.405	272.603
Rnf13	1284.37	-0.198525	0.0761392	-2.60739	0.00912343	0.0882634	1397.5	1323.22	1476.93	1294.3	1284.45	1119.49	1182.68	1196.43
Setd1b	1206.57	0.204609	0.078476	2.60728	0.00912637	0.0882634	1118	1128.7	1089.92	1149.25	1360.44	1330.77	1134.09	1341.38
Septin9	921.947	0.215592	0.0827068	2.60671	0.00914181	0.0883412	862.306	950.007	785.287	814.514	940.241	998.516	1033.81	990.892
Dlg5	421.659	0.316474	0.121531	2.60405	0.00921282	0.0889554	350.927	399.229	311.407	440.223	496.197	413.783	470.384	491.119
Fam102a	253.121	0.392021	0.150565	2.60367	0.00922311	0.0889829	215.318	212.621	223.401	223.154	271.94	233.192	266.723	378.616
Bbip1	189.991	-0.326993	0.125719	-2.60098	0.00929574	0.0896112	202.896	223.93	199.707	219.097	166.889	171.825	158.173	177.409
Sycp3	106.739	-0.56653	0.217885	-2.60014	0.0093186	0.0897592	179.086	130.06	91.3912	108.534	72.269	92.0493	96.1445	84.3772
Rhoj	456.59	0.43	0.165428	2.59932	0.00934081	0.0899005	476.183	341.55	282.072	455.438	572.936	413.783	610.983	499.773
Reep3	956.157	0.207375	0.0798805	2.59606	0.00942984	0.0906844	986.528	839.173	868.781	854.073	974.513	1037.09	1021.41	1067.7
Map3k3	809.932	0.194693	0.0750162	2.59535	0.00944946	0.0907494	740.155	741.91	723.232	815.528	859.777	876.66	862.199	859.999
Ndufb11	4770.13	-0.17337	0.0668023	-2.59527	0.0094518	0.0907494	4826.02	4938.91	5318.74	5139.65	4085.8	4630.52	4747.26	4474.16
Fh1	5990.14	-0.157094	0.060555	-2.59424	0.00947994	0.0909465	5776.31	6538.08	6474.11	6477.57	5855.28	5644.81	5647.71	5507.24
Asf1a	220.815	-0.365762	0.14104	-2.59332	0.00950551	0.0909623	282.605	201.311	226.786	283	184.77	200.755	186.086	201.207
Fryl	1528.33	0.176522	0.0680559	2.59378	0.00949275	0.0909623	1510.33	1501.92	1342.66	1385.59	1670.38	1595.52	1635.49	1584.78
Igfbp4	1702.48	0.274819	0.105993	2.59281	0.00951967	0.0909623	1354.02	1662.51	1344.92	1802.48	2049.61	1767.35	1937.36	1701.61
Isoc2a	580.152	-0.238393	0.0919394	-2.59293	0.0095162	0.0909623	572.455	661.612	647.636	630.919	506.628	586.485	531.379	504.1
Boc	122.861	0.566363	0.218379	2.59348	0.00950088	0.0909623	62.1109	117.62	92.5195	123.749	124.422	167.442	123.024	172
Bclaf1	1812.41	-0.242982	0.0937424	-2.59202	0.00954138	0.0910969	2131.44	1991.62	1955.32	1782.19	1632.38	1949.69	1548.65	1507.97
Mb	214800	-0.188283	0.0726883	-2.59028	0.00958987	0.0914868	211387	242763	250617	210420	190587	206907	207405	198315
Srgap2	754.392	0.249209	0.0962459	2.5893	0.00961725	0.0915175	696.677	806.375	641.995	612.66	780.058	836.333	828.083	832.955
Trabd2b	4400.65	-0.208188	0.0804157	-2.5889	0.00962837	0.0915175	4273.23	5228.43	4922.71	4444.83	3719.24	4079.97	4278.95	4257.81
Bcap29	656.744	-0.252895	0.0976885	-2.58879	0.00963141	0.0915175	837.462	666.136	691.64	660.334	572.936	603.142	631.659	590.641
St8sia6	77.3495	0.535043	0.206606	2.58968	0.00960663	0.0915175	54.8646	58.81	55.286	83.1758	90.895	82.406	99.2459	94.1131
Sptssa	214.169	-0.387425	0.149649	-2.58889	0.0096287	0.0915175	225.67	249.942	232.427	262.714	153.478	235.821	172.647	180.654
Pacsin3	2501.72	-0.1613	0.0623185	-2.58831	0.00964481	0.0915404	2698.72	2717.7	2646.96	2504.4	2373.7	2496.73	2245.44	2330.11
Tnfsf12	37.6268	0.738187	0.285218	2.58816	0.00964914	0.0915404	33.1258	22.6192	36.1052	21.3011	51.4078	50.8463	43.4201	42.1886
Med21	199.395	-0.380393	0.146992	-2.58785	0.00965764	0.0915483	268.112	221.668	205.348	207.939	198.926	163.059	182.985	147.119
Col15a1	2830.33	0.366001	0.141543	2.5858	0.00971532	0.092022	2419.22	2908.83	1633.76	2930.42	3304.26	2885.96	3256.51	3303.69
Prkd3	554.848	0.272774	0.105516	2.58515	0.0097336	0.0920492	522.767	516.849	408.44	561.944	642.225	597.005	591.34	598.213
Sh3tc2	83.0017	0.547098	0.211612	2.58539	0.00972701	0.0920492	66.2516	89.3459	45.1315	68.975	93.1301	103.446	98.2121	99.5219
Zfp934	37.1733	-0.781283	0.302298	-2.58448	0.00975267	0.0920735	65.2164	47.5003	37.2335	37.5305	23.0963	26.2998	24.8115	35.6981
Zfand6	457.583	-0.257274	0.0995898	-2.58333	0.00978508	0.0920735	502.063	462.563	557.374	471.667	403.067	454.986	401.119	407.823
Efcc1	32.6484	0.812577	0.314599	2.5829	0.00979737	0.0920735	17.5981	33.9288	16.9243	26.3728	44.7024	35.0664	45.4877	41.1069
Efhd2	550.079	0.246648	0.0954283	2.58464	0.00974796	0.0920735	556.928	532.682	468.239	454.424	572.191	615.415	583.07	617.685
Hgs	866.486	0.197487	0.0764486	2.58327	0.00978696	0.0920735	799.16	852.744	785.287	794.227	982.709	942.409	905.619	869.735
Cebpd	412.254	0.747202	0.289175	2.58391	0.00976878	0.0920735	362.314	417.324	264.019	187.653	417.223	537.392	675.079	437.031
Mmp17	29.5259	0.992124	0.384027	2.58347	0.00978113	0.0920735	13.4574	19.2263	27.0789	19.2724	43.2124	19.2865	57.8935	36.7798
Ppp1r12c	1233.99	0.201919	0.0781759	2.58288	0.00979784	0.0920735	1120.07	1186.38	1077.51	1208.08	1335.86	1383.37	1373.94	1186.69
Rpl31	1467.96	-0.246759	0.0956478	-2.57987	0.00988385	0.0926214	1864.36	1429.53	1594.27	1482.96	1206.97	1427.2	1389.44	1348.95
Srebf2	489.684	0.305724	0.118534	2.57921	0.00990267	0.0926214	455.48	460.301	357.667	476.739	508.863	482.163	621.321	554.943
Hey1	113.815	0.469563	0.182028	2.57961	0.00989108	0.0926214	93.1663	100.655	112.829	76.0754	131.872	157.799	113.719	124.402
4430402I18Rik	187.783	-0.373727	0.144898	-2.57924	0.00990176	0.0926214	178.051	213.752	218.888	237.355	157.949	172.702	184.018	139.547
Dusp27	2379.27	-0.200801	0.0778527	-2.57924	0.00990171	0.0926214	2673.87	2434.96	2508.18	2561.2	2402.01	1949.69	2173.07	2331.19
Mrpl49	388.48	-0.281901	0.109248	-2.58039	0.00986902	0.0926214	401.65	409.408	482.907	410.807	342.719	322.611	396.984	340.754
Brd3	1037.62	0.175193	0.0679344	2.57885	0.00991294	0.0926448	965.824	1007.69	990.636	936.234	1115.33	1129.14	1068.96	1087.17
Sulf1	404.335	0.333511	0.129355	2.57826	0.00992993	0.0927311	432.706	349.467	297.868	349.947	418.713	464.63	403.187	518.163
Vps37a	582.716	-0.237095	0.09203	-2.57628	0.0099871	0.0931921	673.903	594.885	656.663	594.402	495.452	511.969	566.529	567.924
Arhgdib	161.675	0.433237	0.168275	2.57458	0.0100363	0.0935784	159.418	99.5245	144.421	147.079	189.985	215.658	167.477	169.836
Arhgef17	2293.26	0.235831	0.0916415	2.57341	0.0100701	0.0938198	1729.79	2350.14	2081.69	2264	2465.34	2542.31	2390.17	2522.66
Klhl38	758.907	0.346427	0.134664	2.57253	0.0100958	0.0939863	626.285	797.327	726.616	524.413	827.74	1007.28	849.793	711.798
1810058I24Rik	489.477	-0.307382	0.119561	-2.57092	0.010143	0.0941869	552.787	489.706	641.995	480.796	387.421	486.546	412.491	464.075
Plcb4	2344.34	0.169469	0.0659228	2.57071	0.0101489	0.0941869	2302.24	2238.17	2193.39	2094.61	2453.42	2661.54	2338.48	2472.9
Uros	280.66	-0.302733	0.11773	-2.57143	0.010128	0.0941869	315.73	317.8	346.384	260.685	250.334	254.231	249.149	250.968
Adora1	155.59	-0.40433	0.15728	-2.57077	0.0101472	0.0941869	173.91	149.287	205.348	180.552	122.932	158.675	120.956	133.056
Fbrs	861.927	0.205785	0.0800738	2.56994	0.0101715	0.0943235	761.894	779.232	895.859	765.826	929.811	899.453	921.126	942.213
Tor4a	110.608	0.526743	0.205106	2.56815	0.0102244	0.09474	82.8145	65.5957	90.2629	123.749	151.988	113.966	137.497	118.994
Plekhm1	460.879	0.265643	0.103452	2.56779	0.0102348	0.0947631	377.841	463.694	435.519	398.635	517.803	504.956	539.65	448.93
Nck2	335.562	0.303502	0.118216	2.56735	0.010248	0.0948114	291.921	295.181	297.868	316.474	409.772	304.201	374.24	394.842
Zfp384	358.625	0.261199	0.101838	2.56486	0.0103217	0.0954202	322.977	348.336	332.845	300.244	366.56	387.484	389.747	420.804
Ahnak	38496.7	0.234238	0.0913519	2.56413	0.0103436	0.0955483	31714.9	39948.9	35501.5	34348.5	38432.9	46043.9	36999.1	44983.9
Slc35c1	117.274	0.431207	0.168285	2.56235	0.0103965	0.0957059	86.9552	92.7388	113.957	106.506	150.498	127.992	141.632	117.912
Scn10a	44.9329	-0.89992	0.351228	-2.56221	0.0104007	0.0957059	32.0906	91.6078	49.6446	60.8603	24.5863	46.463	20.6762	33.5345
Tspan15	156.545	0.509366	0.198755	2.56279	0.0103835	0.0957059	96.2719	147.025	100.417	173.452	223.512	169.195	172.647	169.836
Nckap5l	139.607	0.413097	0.161213	2.56242	0.0103945	0.0957059	119.046	140.239	91.3912	127.807	149.008	161.305	157.139	170.918
Paqr9	2063.3	-0.256571	0.100102	-2.5631	0.0103743	0.0957059	1961.67	2358.05	2479.97	2183.87	1580.23	2010.18	1861.89	2070.49
Npr3	675.393	-0.941617	0.367613	-2.56143	0.0104242	0.0958478	1253.6	602.802	491.933	1205.03	583.367	437.453	482.79	346.163
Dnaja2	6462.22	-0.149541	0.0583938	-2.56091	0.0104398	0.0959177	7191.41	6540.35	7025.84	6430.91	6235.25	6126.98	6204.94	5942.11
Vaultrc5	129.386	-0.584018	0.228127	-2.56006	0.0104655	0.0960796	174.946	178.692	171.5	96.3622	90.1499	144.649	86.8402	91.9496
Atg10	236.829	-0.302866	0.118331	-2.55949	0.0104827	0.0961637	289.851	247.68	250.48	258.656	220.532	210.398	221.236	195.798
Bnip3	2752.52	0.345492	0.135007	2.55906	0.0104956	0.0961878	2567.25	2144.3	2839.9	2148.37	3988.2	2513.38	3150.02	2668.7
Sp2	344.561	0.281936	0.11018	2.55887	0.0105014	0.0961878	326.082	295.181	344.127	279.957	412.008	374.334	349.428	375.371
Mrpl27	284.561	-0.304909	0.119202	-2.55792	0.0105301	0.0963765	336.434	332.502	329.46	259.671	242.138	260.368	258.453	257.459
Myoc	43.6774	0.746293	0.291803	2.55752	0.0105421	0.0964128	27.9499	30.5359	29.3354	42.6022	65.5636	43.833	39.2848	70.3144
Hdac11	398.563	-0.363776	0.142275	-2.55686	0.0105623	0.0964492	351.962	557.564	452.443	434.137	372.52	395.374	319.448	305.056
5430431A17Rik	22.9482	-0.973421	0.380696	-2.55695	0.0105593	0.0964492	39.3369	36.1907	18.0526	28.4015	17.1359	20.1632	12.4057	11.8994
Parl	492.45	-0.226496	0.0886364	-2.55534	0.0106085	0.0967977	516.556	554.171	515.627	538.614	450.005	490.053	432.133	442.44
Pfdn6	401.211	-0.246693	0.0966689	-2.55194	0.0107126	0.0976727	463.761	417.324	436.647	422.979	346.444	380.47	350.462	391.597
Rps27l	250.862	-0.322005	0.12625	-2.55054	0.0107557	0.0979913	293.992	271.431	267.404	279.957	195.946	207.768	225.371	265.031
Pip5k1c	907.406	0.250633	0.0982926	2.54987	0.0107763	0.0980023	776.386	836.911	828.162	872.331	902.989	1022.19	872.537	1147.75
Nr2f1	36.3024	0.781476	0.306497	2.5497	0.0107816	0.0980023	17.5981	40.7146	22.5657	26.3728	52.8979	44.7097	44.4539	41.1069
Pmpca	2370.76	-0.162633	0.0637763	-2.55005	0.0107709	0.0980023	2433.71	2611.39	2567.98	2406.01	2228.42	2376.62	2127.58	2214.36
Snrnp27	847.497	-0.229184	0.0898977	-2.54939	0.0107913	0.0980162	876.799	1040.48	857.498	884.503	749.511	847.73	739.175	784.276
Cep250	408.397	0.322628	0.126575	2.54892	0.0108058	0.0980733	326.082	460.301	322.69	343.861	481.296	468.136	409.389	455.421
Slc41a1	1402.12	-0.234748	0.0921262	-2.54811	0.0108308	0.098226	1321.93	1652.33	1637.14	1453.55	1234.53	1421.07	1196.12	1300.28
Myof	244.285	0.394679	0.154995	2.5464	0.010884	0.0986335	234.986	180.954	166.986	260.685	296.526	268.258	241.912	303.974
Ttc32	137.665	-0.433566	0.170438	-2.54383	0.0109645	0.0992873	145.961	165.12	166.986	154.179	101.326	129.746	93.0431	144.956
Zcchc9	174.783	-0.34675	0.136349	-2.5431	0.0109875	0.0994201	206.001	217.144	171.5	187.653	150.498	146.402	164.376	154.692
Tbkbp1	258.433	0.314826	0.123903	2.5409	0.0110567	0.0999709	215.318	254.466	236.94	215.04	275.665	290.174	325.651	254.213
Glmp	220.099	0.301452	0.118654	2.5406	0.0110663	0.099982	206.001	187.739	194.065	200.839	239.158	251.601	256.385	225.006
Itga11	84.5718	0.674934	0.265762	2.53962	0.0110973	0.100187	73.4979	72.3815	53.0295	60.8603	87.9148	69.2561	93.0431	166.591
Prkd2	378.777	0.292199	0.115083	2.53903	0.0111161	0.10028	348.856	384.527	284.328	343.861	406.047	397.127	465.215	400.251
Mrps7	1006.07	-0.207863	0.0818835	-2.53852	0.0111322	0.100349	1009.3	1046.14	1180.19	1077.23	864.247	966.079	993.493	911.923
Pi15	46.6455	0.906833	0.35727	2.53823	0.0111415	0.100357	44.5128	20.3573	13.5394	50.7169	58.8582	44.7097	73.4006	67.0691
Etfrf1	623.306	-0.24926	0.0982825	-2.53616	0.0112077	0.100726	646.988	703.458	660.048	696.851	533.449	610.155	497.263	638.238
Ppm1b	2420.56	-0.163345	0.0643935	-2.53667	0.0111912	0.100726	2698.72	2393.11	2622.14	2517.59	2385.62	2313.51	2223.73	2210.03
Tnfaip1	952.015	0.223944	0.0882963	2.53628	0.0112038	0.100726	895.432	930.781	852.985	831.758	888.834	1044.98	1090.67	1080.68
Fibin	88.6349	0.57947	0.228553	2.53539	0.0112322	0.100795	75.5683	78.0363	77.8518	52.7456	83.4446	128.869	81.6711	130.893
Mrps18c	195.392	-0.338808	0.133618	-2.53564	0.0112244	0.100795	225.67	202.442	213.246	232.284	174.34	196.372	170.579	148.201
Ripk1	235.139	0.409632	0.161762	2.53231	0.0113315	0.101507	219.458	223.93	146.677	217.068	277.9	212.152	308.076	275.849
Cd2ap	611.264	0.211975	0.0837216	2.53191	0.0113444	0.101507	594.194	586.969	524.653	560.929	686.183	663.631	646.132	627.421
Fxyd2	34.1129	-0.858492	0.339184	-2.53105	0.0113722	0.101507	60.0405	40.7146	48.5163	26.3728	25.3314	14.9032	29.9805	27.044
Adcy3	89.7144	0.496295	0.196034	2.53168	0.0113516	0.101507	69.3572	90.4768	66.5689	72.018	116.971	104.323	115.787	82.2137
C3	3185.69	0.558455	0.220662	2.53082	0.0113796	0.101507	2321.91	2946.15	2302.83	2736.69	4951.54	3386.54	4317.2	2522.66
Gja4	104.609	0.461227	0.182154	2.53207	0.0113392	0.101507	102.483	66.7267	80.1083	102.448	125.167	126.239	115.787	117.912
Abcd3	3144.26	-0.171866	0.0679073	-2.53089	0.0113772	0.101507	3267.03	3309.19	3511.23	3240.81	2986.87	3223.48	2867.79	2747.67
Nln	393.82	-0.372819	0.147267	-2.53159	0.0113547	0.101507	345.751	502.147	481.778	447.323	271.195	398.004	323.583	380.779
Cpne1	275.415	0.311275	0.123023	2.53022	0.0113991	0.101597	283.64	265.776	213.246	220.111	294.291	302.448	311.177	312.629
Naalad2	217.305	0.374067	0.147856	2.52994	0.0114082	0.101597	221.529	167.382	165.858	201.853	266.725	220.918	213.999	280.176
Chst12	67.5765	0.552823	0.218531	2.52973	0.0114152	0.101597	53.8294	57.679	40.6183	66.9463	87.9148	78.8994	69.2654	85.459
Chrd	22.338	1.12386	0.444401	2.52893	0.0114412	0.101753	10.3518	9.04768	23.694	13.1864	21.6062	46.463	17.5748	36.7798
Gcn1	2018.7	0.151003	0.0597278	2.52818	0.0114654	0.101868	1874.71	1903.41	1847	2026.65	2100.27	2156.58	2135.85	2105.1
Sec24b	716.861	0.21144	0.083639	2.52801	0.0114712	0.101868	695.642	602.802	653.278	703.951	745.786	741.654	805.339	786.439
Arpc5l	943.745	-0.23303	0.0922096	-2.52718	0.0114982	0.102032	1020.69	1005.42	1089.92	960.579	739.08	887.18	898.382	948.703
Pfkfb3	205.228	0.408425	0.161647	2.52665	0.0115156	0.10211	185.297	205.835	147.806	166.352	195.946	289.298	205.729	245.559
Adamtsl1	48.6833	0.688355	0.272474	2.52631	0.0115268	0.102131	36.2314	37.3217	29.3354	46.6596	77.4842	61.3662	59.9611	41.1069
Coq7	2017.25	-0.169767	0.0672063	-2.52606	0.011535	0.102131	2044.48	2183.88	2301.7	2015.49	1969.89	1871.67	1904.28	1846.56
D630003M21Rik	117.296	0.456753	0.180847	2.52564	0.0115489	0.102178	108.694	104.048	95.9043	86.2188	102.816	154.292	145.767	140.629
Pter	153.135	-0.357372	0.141602	-2.52378	0.0116101	0.102643	166.664	192.263	174.884	155.194	143.048	134.129	132.328	126.566
Mtln	166.151	-0.400074	0.158544	-2.52343	0.0116217	0.10267	190.473	180.954	185.039	197.796	106.541	150.785	148.869	168.754
Fmo2	363.323	0.365343	0.14487	2.52187	0.0116734	0.10305	308.484	312.145	375.719	274.886	375.501	504.079	427.998	327.773
Fam53b	553.321	0.266064	0.105523	2.52138	0.0116896	0.103069	445.128	487.444	543.834	532.528	601.248	546.159	577.901	692.326
Calcrl	667.088	0.288398	0.114385	2.52128	0.0116927	0.103069	669.762	590.361	593.479	548.757	663.831	860.88	627.524	782.112
Dnajc7	1416.54	-0.19843	0.078715	-2.52087	0.0117066	0.103115	1467.89	1576.56	1496.11	1512.38	1168.22	1395.64	1299.5	1416.02
Hibadh	2079.02	-0.175231	0.0695502	-2.51949	0.0117523	0.103441	2338.48	2049.3	2326.53	2105.77	1905.07	1985.63	2029.37	1892
Itga6	1616.85	0.343806	0.136507	2.51859	0.0117824	0.10363	1725.65	1516.62	1029	1427.17	1633.13	1586.75	1938.4	2078.06
Lrif1	180.007	-0.432848	0.171902	-2.51799	0.0118027	0.103672	277.429	174.168	199.707	175.481	139.323	164.812	168.511	140.629
Anxa3	286.286	0.334009	0.132652	2.51793	0.0118046	0.103672	259.831	299.705	245.966	207.939	329.308	286.668	304.974	355.899
Hnrnpul1	2663.56	0.132447	0.0526184	2.51712	0.0118317	0.103834	2513.42	2523.17	2591.67	2536.86	2786.45	2743.07	2763.38	2850.44
Frmd4b	281.55	0.346366	0.13769	2.51554	0.011885	0.104173	233.951	263.514	242.582	251.556	263.744	394.497	302.907	299.647
Plat	214.975	0.316203	0.125704	2.51546	0.0118878	0.104173	193.579	203.573	178.269	190.696	222.767	270.011	231.574	229.333
Cox5a	6366.22	-0.187525	0.0745609	-2.51505	0.0119014	0.104216	7289.75	6417.07	6461.7	6945.18	5271.16	6171.69	6133.6	6239.59
Ncor2	4051.67	0.144138	0.0573281	2.51426	0.0119281	0.104352	3763.92	3897.29	4000.9	3735.81	4080.59	4457.82	4166.26	4310.81
Habp2	23.0457	-0.906718	0.360657	-2.51408	0.0119345	0.104352	39.3369	33.9288	22.5657	24.3441	14.1558	19.2865	13.4396	17.3082
Map4k2	291.532	0.312345	0.12431	2.51263	0.0119834	0.104598	221.529	292.919	278.687	247.499	292.056	354.171	312.211	333.182
Pdha1	19754.4	-0.130581	0.0519732	-2.51247	0.0119889	0.104598	21191.2	19678.7	21135.1	20587	18778.8	19627.5	18193	18844.3
Sucla2	10562.7	-0.134792	0.0536448	-2.51267	0.011982	0.104598	10893.2	10529.2	11271.6	11530	10376.2	9982.53	10191.3	9727.18
Pkhd1l1	103.159	-1.21611	0.484144	-2.51188	0.012009	0.104698	227.74	81.4292	62.0558	205.911	81.9545	64.8728	54.792	46.5157
Arhgdia	1854.73	0.169553	0.0675332	2.51067	0.0120503	0.104981	1831.24	1700.96	1748.84	1700.03	1831.31	1997.03	1936.33	2092.12
Gm51425	48.6428	-0.690942	0.275404	-2.50883	0.0121131	0.105451	63.1461	55.4171	51.9012	68.975	35.762	23.6698	36.1834	54.088
Nenf	960.267	-0.215582	0.0859485	-2.50827	0.0121325	0.105543	1012.41	1033.7	1097.82	981.88	780.058	945.916	885.977	944.376
Gatad2a	896.429	0.195734	0.0780601	2.50747	0.0121597	0.105703	849.884	833.518	798.827	859.145	953.652	885.426	1037.95	953.03
Asxl3	30.6698	0.954399	0.380736	2.50672	0.0121856	0.105851	27.9499	14.7025	15.796	24.3441	25.3314	27.1765	52.7244	57.3333
Clu	8410.19	-0.170152	0.0678982	-2.50599	0.012211	0.105995	8878.75	8757.03	9884.92	8103.55	8149.26	7832.08	7834.22	7841.68
Ssbp1	522.713	-0.249566	0.0996832	-2.5036	0.0122938	0.106636	658.375	549.647	553.989	509.198	470.121	493.559	483.824	462.993
Eloc	400.742	-0.279091	0.111559	-2.50174	0.0123585	0.107119	448.234	413.932	505.472	390.52	373.265	359.431	325.651	389.433
Slc66a2	848.078	-0.220217	0.0880349	-2.50147	0.0123678	0.107122	944.086	832.387	929.708	943.335	715.239	847.73	832.218	739.924
Srp14	1534.46	-0.192075	0.0767995	-2.501	0.0123845	0.107175	1508.26	1689.66	1788.33	1562.08	1495.3	1457.89	1341.89	1432.25
Mrps9	1637.2	-0.182493	0.0729745	-2.50078	0.0123919	0.107175	1792.93	1798.23	1701.46	1670.62	1466.99	1697.21	1500.06	1470.11
Nfs1	1215.92	-0.180272	0.072108	-2.50002	0.0124185	0.107206	1227.73	1374.12	1321.22	1245.61	1142.15	1187	1072.06	1157.48
Syde1	246.877	0.321261	0.128486	2.50035	0.012407	0.107206	179.086	235.24	229.042	235.327	295.781	258.615	257.419	284.503
Kat6a	2415.68	0.166895	0.0667604	2.49991	0.0124224	0.107206	2474.08	2170.31	2252.06	2209.23	2665.01	2604.56	2448.07	2502.11
Clta	1603.07	0.1565	0.0626188	2.49925	0.0124457	0.107306	1517.58	1549.42	1529.96	1469.78	1754.57	1663.9	1726.47	1612.9
Yipf7	897.746	-0.248645	0.0994951	-2.49907	0.012452	0.107306	1130.42	866.316	960.172	941.306	774.097	848.607	757.784	903.269
Junb	800.633	1.06516	0.426296	2.49865	0.0124668	0.107356	361.278	778.101	681.485	250.542	1019.22	772.337	933.532	1608.58
Smim8	335.667	-0.267198	0.106951	-2.49833	0.0124781	0.107376	400.615	326.848	379.104	359.076	284.606	314.721	315.313	305.056
Hspb3	85.2042	-0.522838	0.209319	-2.4978	0.0124966	0.107381	86.9552	98.3936	80.1083	135.921	67.7987	66.6261	74.4344	71.3961
L3hypdh	103.171	-0.419525	0.167957	-2.49781	0.0124964	0.107381	116.976	106.31	126.368	122.735	91.64	84.1593	98.2121	78.9684
Cse1l	932.841	-0.195349	0.0782165	-2.49754	0.0125057	0.107382	1009.3	964.709	1049.31	959.564	888.089	793.377	875.638	922.741
Adar	377.892	0.257883	0.103276	2.49702	0.0125242	0.107463	337.469	355.122	315.92	368.205	416.478	421.673	369.071	439.194
Egr3	134.716	1.90133	0.7619	2.49551	0.0125775	0.107843	41.4073	87.084	77.8518	21.3011	203.396	42.9563	137.497	466.238
Tnfrsf1b	137.701	0.412439	0.165375	2.49396	0.0126326	0.108238	136.644	111.965	99.2892	124.764	183.28	137.636	145.767	162.264
Ier3ip1	573.077	-0.243615	0.0977154	-2.49311	0.012663	0.108289	680.114	564.349	649.893	591.359	531.959	547.912	466.249	552.779
Cacybp	1190.78	-0.213803	0.0857777	-2.49252	0.0126839	0.108289	1366.44	1128.7	1370.87	1250.68	1199.52	1059.01	1061.72	1089.33
Itfg1	980.375	-0.221324	0.0887625	-2.49344	0.0126512	0.108289	1107.64	998.638	1075.26	1038.68	926.086	774.091	972.817	949.785
Zfp945	276.126	-0.277944	0.111498	-2.49283	0.012673	0.108289	332.293	305.359	294.483	278.943	260.019	248.971	233.641	255.295
Pdcd11	726.464	0.197635	0.0792871	2.49265	0.0126793	0.108289	664.587	646.909	713.077	681.635	774.097	733.764	772.257	825.383
Gm19277	34.7331	-0.932505	0.374169	-2.4922	0.0126955	0.108311	27.9499	66.7267	56.4143	31.4445	17.1359	36.8197	17.5748	23.7987
Ap1s1	172.269	-0.367125	0.147332	-2.49181	0.0127094	0.108352	208.071	173.037	194.065	199.825	125.167	166.565	142.666	168.754
Cnnm3	248.867	0.347185	0.139383	2.49087	0.012743	0.108483	184.262	213.752	225.657	253.585	292.056	320.857	258.453	242.314
Iqsec1	3780.41	0.223192	0.0896004	2.49097	0.0127396	0.108483	2908.86	3573.84	3910.64	3561.34	3945.74	4035.27	4415.41	3892.17
Arid1b	2192.17	0.180645	0.072573	2.48916	0.0128047	0.108931	1887.14	2140.91	1949.68	2241.69	2266.41	2356.46	2280.59	2414.49
Fam135a	542.59	-0.223725	0.0898922	-2.48881	0.0128171	0.108959	606.616	558.695	561.887	610.632	526.744	454.11	517.94	504.1
Tet3	812.577	0.251289	0.101026	2.48736	0.0128696	0.109204	697.712	798.458	648.765	822.629	881.383	907.343	781.562	962.766
LTO1	246.25	-0.323666	0.13013	-2.48726	0.0128733	0.109204	228.775	290.657	296.739	279.957	218.297	247.218	198.492	209.861
Tpm2	558.145	0.75432	0.30327	2.48729	0.012872	0.109204	393.369	315.538	379.104	574.116	1035.61	581.225	710.229	475.974
Fgfr3	96.2881	0.545342	0.21932	2.48651	0.0129001	0.109354	75.5683	71.2505	86.8781	79.1184	82.6995	135.006	147.835	91.9496
Ccng2	219.946	0.345369	0.138981	2.485	0.0129551	0.109742	210.142	158.334	204.22	202.868	269.705	262.121	209.864	242.314
Ifi30	52.5463	0.643804	0.25928	2.48304	0.0130267	0.110036	42.4424	49.7623	32.7203	39.5592	77.4842	65.7495	43.4201	69.2326
Zkscan17	347.903	0.276119	0.111171	2.48373	0.0130016	0.110036	285.71	364.169	324.947	285.029	375.501	393.62	390.781	363.471
Riok2	467.742	-0.223372	0.0899582	-2.48306	0.0130259	0.110036	468.937	513.456	512.242	520.356	413.498	435.7	456.945	420.804
P2ry6	39.1099	0.729276	0.293697	2.48309	0.0130247	0.110036	28.9851	38.4527	28.2072	22.3154	58.1132	35.0664	45.4877	56.2515
Syap1	721.622	-0.186023	0.0749579	-2.48171	0.0130755	0.110371	747.401	788.28	788.672	747.567	666.066	661.002	673.011	700.98
Eif5a	3635.27	-0.15453	0.0622809	-2.48118	0.013095	0.110457	3876.75	3658.66	4044.91	3736.82	3221.56	3519.79	3572.85	3450.81
Nbl1	111.686	0.420902	0.16975	2.47954	0.013155	0.110885	89.0256	90.4768	109.444	93.3191	134.107	123.609	108.55	144.956
Pex7	383.131	-0.286774	0.115702	-2.47854	0.0131919	0.111118	416.143	434.289	398.285	436.166	336.758	398.88	284.298	360.226
Cox6a2	16417.9	-0.191391	0.0772371	-2.47797	0.0132133	0.111141	18226.4	17237	18533.2	16022.5	13497.9	15940.3	16561.7	15324.2
Dele1	2244.17	-0.209993	0.0847423	-2.47802	0.0132114	0.111141	2104.52	2667.94	2485.62	2371.52	1987.02	2185.51	2204.09	1947.17
Phka2	401.123	-0.251016	0.101359	-2.47651	0.0132673	0.111517	385.088	446.729	456.956	454.424	344.209	371.704	391.815	358.062
Cdkn1c	439.531	0.27073	0.109368	2.47541	0.0133084	0.111783	391.299	420.717	402.798	377.334	406.792	499.696	473.486	544.125
Pan3	366.153	0.265423	0.107285	2.474	0.0133609	0.112145	369.56	301.966	305.766	351.975	379.226	426.933	401.119	392.679
Bmx	54.2744	-1.01422	0.410194	-2.47254	0.0134157	0.112526	80.7442	47.5003	36.1052	126.792	63.3285	32.4364	29.9805	17.3082
Nedd8	1112.1	-0.244811	0.0990231	-2.47226	0.0134261	0.112534	1327.1	1039.35	1360.71	1097.51	962.593	1085.3	1020.37	1003.87
Nlk	423.38	0.243627	0.0986011	2.47084	0.0134797	0.112904	370.595	355.122	397.157	427.037	458.945	431.317	482.79	464.075
Srpk3	542.174	-0.346747	0.140353	-2.47054	0.013491	0.112919	637.672	694.41	537.064	557.886	391.146	547.912	399.051	572.251
Foxp2	78.9299	0.575787	0.233114	2.46999	0.0135118	0.112931	74.5331	55.4171	66.5689	56.803	89.4049	85.036	133.362	70.3144
Ttc14	342.446	-0.306593	0.124165	-2.46925	0.0135398	0.112931	359.208	445.598	309.15	400.664	298.016	310.338	326.684	289.912
Rpa1	1012.61	-0.169923	0.0688045	-2.46965	0.0135247	0.112931	1072.45	1029.17	1119.26	1069.11	970.788	977.476	936.633	925.986
Fbxl5	616.162	-0.238894	0.0967539	-2.46909	0.0135456	0.112931	607.652	612.981	752.567	695.836	598.268	535.639	577.901	548.452
Mrpl23	455.483	-0.300914	0.121889	-2.46875	0.0135586	0.112931	489.641	476.134	484.035	560.929	377.736	433.07	485.891	336.427
Gas5	187.65	-0.342943	0.138885	-2.46926	0.0135394	0.112931	224.634	175.299	236.94	202.868	166.889	173.579	169.545	151.446
Hibch	1606.44	-0.157407	0.0637534	-2.469	0.0135493	0.112931	1607.64	1705.49	1762.38	1701.05	1497.53	1570.97	1463.88	1542.59
Srp9	734.806	-0.195085	0.0790396	-2.46819	0.0135799	0.11303	803.301	750.958	796.57	786.112	644.46	734.641	689.552	672.854
Myo1f	49.5186	0.737805	0.299149	2.46635	0.0136499	0.113534	47.6183	27.1431	32.7203	40.5735	66.3086	46.463	44.4539	90.8678
Cct5	2612.76	-0.173242	0.0702915	-2.46462	0.0137158	0.113844	2916.11	2510.73	2959.5	2690.03	2397.54	2399.42	2549.38	2479.39
Nme1	178.767	-0.391972	0.15903	-2.46477	0.0137103	0.113844	186.333	243.157	186.167	194.753	125.912	157.799	148.869	187.144
Srpx2	116.04	0.433047	0.175705	2.46463	0.0137154	0.113844	93.1663	116.489	98.1609	87.2331	125.167	138.512	111.652	157.937
Ube2e1	169.146	-0.356733	0.144793	-2.46374	0.0137496	0.113966	171.84	208.097	196.322	183.595	136.342	166.565	129.226	161.182
Ecm2	526.327	0.268198	0.108852	2.46387	0.0137445	0.113966	547.611	479.527	385.874	496.012	563.996	576.842	559.292	601.458
Rab40b	50.9285	-0.59006	0.239839	-2.46023	0.0138847	0.115006	52.7943	71.2505	68.8255	51.7313	35.762	40.3264	42.3863	44.3521
Sptbn1	51515.7	0.120991	0.0491877	2.45979	0.013902	0.115069	49634.9	50498.5	50305.8	46990.2	54065.4	55074.4	52080.3	53475.7
Cntln	189.646	0.399981	0.162638	2.45933	0.0139196	0.115074	154.242	185.478	141.036	173.452	216.807	234.945	160.241	250.968
Mycbp	181.865	-0.351738	0.143025	-2.45928	0.0139218	0.115074	210.142	178.692	217.759	207.939	138.578	170.072	147.835	183.899
Kctd9	1508.13	-0.163439	0.0664982	-2.45779	0.0139795	0.115471	1597.29	1591.26	1630.37	1552.95	1320.21	1468.41	1422.52	1482.01
Apaf1	147.926	0.417901	0.170055	2.45745	0.0139925	0.115499	144.925	100.655	108.316	152.151	172.104	178.839	145.767	180.654
Crot	674.342	-0.230829	0.094043	-2.45451	0.0141078	0.11637	795.019	767.922	688.255	660.334	561.761	653.112	641.997	626.339
Plod1	1437.38	0.221157	0.0902657	2.45006	0.0142831	0.117735	1396.46	1308.52	1186.96	1415	1335.11	1647.24	1606.54	1603.17
Cdh13	3292.23	-0.154328	0.063029	-2.44852	0.0143443	0.118157	3330.18	3761.58	3400.66	3379.78	2983.14	3176.14	3200.68	3105.73
Nipa2	261.084	-0.271209	0.110879	-2.446	0.0144453	0.118744	296.062	282.74	260.634	302.273	234.688	239.328	228.472	244.478
Plaat3	2022.46	-0.16183	0.0661494	-2.44643	0.0144277	0.118744	2205.97	2212.16	2186.62	1939.42	1901.34	1945.31	1877.4	1911.47
Numa1	5233.23	0.172738	0.0706163	2.44615	0.0144389	0.118744	4752.52	5074.62	4577.46	5278.62	6058.67	5446.69	5310.69	5366.61
Uba52	6717.05	-0.156401	0.063961	-2.44525	0.0144751	0.118827	7092.03	6790.29	7526.8	6911.7	5902.21	6390.85	6794.21	6328.29
Araf	727.843	-0.195055	0.0797934	-2.4445	0.0145051	0.118827	809.512	744.172	761.593	792.198	670.537	706.588	629.591	708.553
Myh7b	833.522	-0.341646	0.139758	-2.44455	0.0145031	0.118827	831.251	1101.56	815.751	978.837	667.557	915.233	574.799	783.194
Smyd2	1621.78	-0.204991	0.0838446	-2.4449	0.0144894	0.118827	1685.28	1849.12	1734.18	1676.7	1295.63	1625.33	1536.24	1571.8
Arl2bp	1180.1	-0.184696	0.0755408	-2.44498	0.0144861	0.118827	1301.22	1256.5	1273.84	1189.82	1036.35	1178.23	1045.18	1159.65
Eef1e1	98.2399	-0.445845	0.182439	-2.44381	0.0145331	0.118974	121.116	118.751	115.085	97.3765	70.0338	78.8994	100.28	84.3772
Pcyox1	2004.21	-0.183581	0.0751611	-2.44251	0.0145857	0.119323	1952.35	2344.48	2127.95	2100.7	1749.36	1919.89	1963.21	1875.77
Tlcd4	52.7689	-0.594297	0.243369	-2.44196	0.0146076	0.11942	63.1461	66.7267	58.6709	65.932	44.7024	47.3396	48.5891	27.044
Hspd1	7096.9	-0.212058	0.0869272	-2.43949	0.0147078	0.120158	9012.29	6661.36	7629.47	7166.3	6494.52	6716.09	6427.21	6667.97
Entpd6	270.499	-0.30365	0.124537	-2.43824	0.0147589	0.120493	244.303	312.145	328.331	311.402	239.903	260.368	228.472	239.069
Kcnmb1	35.3049	0.804289	0.329948	2.43762	0.0147843	0.120617	22.774	24.8811	22.5657	32.4588	49.1727	29.8064	66.1639	34.6163
Zfp982	296.405	-0.326596	0.134031	-2.43672	0.014821	0.120834	368.525	372.086	285.456	294.158	265.98	302.448	230.54	252.05
Sema4a	37.8513	0.700558	0.287673	2.43526	0.0148812	0.121242	22.774	39.5836	22.5657	30.4302	43.9574	49.093	40.3187	54.088
Camta1	3238.95	-0.206229	0.0847206	-2.43423	0.0149237	0.121506	3647.98	3662.05	3422.09	3147.49	2792.41	3243.64	2711.69	3284.22
Atoh8	160.328	0.492429	0.202383	2.43316	0.0149679	0.121782	133.538	128.93	150.062	119.692	117.716	222.672	232.608	177.409
Tbc1d9b	1669.52	0.15893	0.0653429	2.43225	0.0150053	0.122003	1449.25	1634.24	1611.19	1616.86	1774.69	1756.83	1782.29	1730.82
Sbno2	277.741	0.329083	0.13535	2.43136	0.0150424	0.122222	232.916	262.383	260.634	230.255	356.129	302.448	243.98	333.182
Nme3	135.816	-0.378146	0.155585	-2.43048	0.0150789	0.122435	163.559	153.811	143.292	152.151	97.6003	126.239	116.821	133.056
Ppt1	887.722	-0.185233	0.0762319	-2.42986	0.0151046	0.12256	968.93	893.459	1017.71	898.704	840.406	819.677	811.542	851.345
Grap	136.031	0.376408	0.154934	2.42947	0.0151208	0.122609	127.327	122.144	126.368	98.3908	158.694	157.799	162.308	135.22
Ccnd3	560.766	0.259875	0.106985	2.42907	0.0151375	0.122661	507.239	519.111	490.805	522.384	535.684	574.212	730.905	605.785
Dph3	617.287	-0.225803	0.0930176	-2.42753	0.0152022	0.123071	650.094	611.85	700.666	696.851	511.098	557.556	613.05	597.131
Plaat1	488.755	-0.239526	0.0987073	-2.42663	0.0152397	0.123071	590.053	504.408	509.985	510.212	406.792	440.96	466.249	481.383
Coro1b	525.412	0.237216	0.0977296	2.42727	0.0152128	0.123071	446.163	529.29	478.393	475.725	535.684	623.305	525.176	589.559
Got1	11683.5	0.152125	0.0626783	2.42708	0.0152207	0.123071	11064	10657	11311.1	11239.9	11760.5	12951.8	13052.9	11431
Cabin1	826.936	0.195093	0.0803889	2.42687	0.0152299	0.123071	697.712	802.982	810.11	774.955	888.089	902.083	907.687	831.873
Kbtbd12	548.332	-0.266227	0.109758	-2.42558	0.0152838	0.123344	684.255	562.087	500.959	647.148	497.687	503.203	527.244	464.075
Mapk7	93.0447	0.477563	0.197124	2.42266	0.0154075	0.124175	68.322	61.0719	80.1083	101.434	118.461	98.1859	107.516	109.258
Sh3bgrl3	176.62	0.388194	0.160224	2.42283	0.0154003	0.124175	188.403	132.322	148.934	140.993	162.419	203.385	221.236	215.27
Dhrs7b	165.963	-0.385124	0.15906	-2.42124	0.0154675	0.124452	189.438	211.49	141.036	209.968	156.459	131.499	138.531	149.283
Sec14l1	1804.89	0.256484	0.105947	2.42087	0.0154836	0.124452	1630.41	1835.55	1540.11	1572.22	1584.7	2215.32	2149.29	1911.47
Sod1	3803.66	-0.224009	0.0925185	-2.42124	0.0154678	0.124452	4374.68	3438.12	4684.65	3895.06	3360.13	3465.44	3751.7	3459.47
Ms4a6c	26.0994	0.869269	0.359049	2.42103	0.0154765	0.124452	20.7036	21.4883	23.694	8.11471	31.2917	30.6831	39.2848	33.5345
Slc8b1	66.38	0.555464	0.229556	2.41973	0.015532	0.124757	51.7591	50.8932	42.8749	68.975	73.759	82.406	64.0963	96.2766
Snora78	23.0021	-0.903399	0.373451	-2.41905	0.0155609	0.124906	35.1962	20.3573	30.4637	33.4732	9.68553	21.0398	17.5748	16.2264
Ano4	211.78	-0.407986	0.168847	-2.4163	0.0156792	0.125764	253.619	248.811	174.884	288.072	161.674	196.372	215.033	155.773
Creg1	2027.43	-0.198448	0.0821367	-2.41607	0.0156889	0.125764	1996.87	2145.43	2344.58	2181.84	2011.61	1833.97	2026.27	1678.89
Scp2	5180.45	-0.163349	0.0676355	-2.41513	0.0157296	0.12599	5242.16	5710.22	5758.77	5183.27	4745.91	5139.86	4547.74	5115.64
Tma7	504.553	-0.3082	0.127623	-2.41493	0.0157383	0.12599	678.044	447.86	590.094	516.298	419.458	490.053	419.728	474.892
Capn7	1100.38	-0.157826	0.0653916	-2.41355	0.015798	0.126384	1154.23	1185.25	1136.18	1166.49	1041.57	1051.99	1001.76	1065.53
Taf7	404.959	-0.297295	0.123221	-2.41271	0.0158346	0.126592	522.767	487.444	356.539	418.922	362.09	358.554	351.496	381.861
Matn2	242.376	0.417592	0.173105	2.41236	0.0158496	0.126628	209.107	197.918	150.062	272.857	309.937	258.615	311.177	229.333
Rgl1	872.013	0.281674	0.11678	2.412	0.0158651	0.126666	817.793	815.423	631.84	882.474	1020.71	802.144	953.174	1052.55
Nme2	4013.9	-0.162469	0.0673882	-2.41094	0.0159113	0.126951	4318.78	4026.22	4479.3	4132.42	3474.13	3941.46	3988.45	3750.46
Myl3	109683	-0.169486	0.0703293	-2.40989	0.0159574	0.127233	105081	122855	124347	112188	96833.7	105962	108629	101565
Timp4	400.552	0.995337	0.413076	2.40957	0.0159712	0.127258	220.494	256.728	392.644	200.839	397.852	838.087	631.659	266.113
Higd1b	49.8784	0.677605	0.281247	2.40929	0.0159838	0.127274	35.1962	23.7502	36.1052	57.8173	57.3681	52.5996	72.3668	63.8238
Rffl	65.1878	0.588355	0.244491	2.40645	0.0161084	0.127568	39.3369	78.0363	48.5163	42.6022	69.2888	78.8994	84.7726	80.0502
Sar1b	944.185	-0.193749	0.0805257	-2.40606	0.0161257	0.127568	1061.06	903.638	1067.36	997.095	851.582	895.946	921.126	855.672
Col5a3	582.236	0.742905	0.308709	2.40649	0.0161067	0.127568	548.646	392.443	244.838	555.858	835.191	503.203	758.818	818.892
Cd93	2537.5	0.332867	0.138347	2.40604	0.0161266	0.127568	2608.66	2112.63	1654.07	2606.85	2783.47	2310	2870.9	3353.45
Aatk	67.1216	0.701071	0.291263	2.40701	0.0160839	0.127568	38.3017	75.7744	30.4637	59.846	69.2888	86.7893	112.685	63.8238
Ccn1	2343.6	0.907537	0.377071	2.40681	0.0160925	0.127568	1419.23	2247.22	1722.89	1129.97	2787.94	1577.99	3073.52	4790.03
Myo5a	255.087	0.278191	0.115578	2.40695	0.0160865	0.127568	217.388	248.811	210.99	244.456	275.665	264.751	282.231	296.402
Gabpa	1239.07	-0.169734	0.0705227	-2.40681	0.0160927	0.127568	1410.95	1250.84	1318.97	1266.91	1189.83	1164.2	1115.48	1195.34
Fuom	292.651	-0.31941	0.132755	-2.40602	0.0161275	0.127568	289.851	346.074	352.025	311.402	218.297	297.188	289.467	236.905
Rnf213	1813.91	0.285404	0.118554	2.40737	0.0160679	0.127568	2043.45	1551.68	1339.28	1605.7	2123.37	2045.25	1699.59	2102.94
Fcgr3	108.578	0.387606	0.161225	2.40413	0.0162112	0.128144	95.2367	101.786	93.6478	86.2188	132.617	120.102	117.855	121.157
Agt	74.1064	0.558146	0.232315	2.40254	0.0162818	0.128617	52.7943	54.2861	59.7992	72.018	59.6033	93.8026	107.516	93.0313
Ogn	1017.19	-0.260641	0.108497	-2.40229	0.0162929	0.12862	1219.44	1136.62	1016.59	1059.98	738.335	998.516	950.073	1017.94
Pecr	157.233	-0.403865	0.168149	-2.40183	0.0163133	0.128684	152.172	212.621	200.835	151.136	119.952	158.675	125.091	137.383
Acadm	26491.4	-0.214044	0.0891248	-2.40162	0.0163225	0.128684	24299.9	29875.5	32764.3	26874.9	25584.7	25705.4	23041.6	23784.6
Mfap4	62.0175	0.703914	0.293176	2.40099	0.0163507	0.128821	62.1109	45.2384	40.6183	40.5735	93.8751	45.5863	59.9611	108.176
Stxbp5	399.127	0.235308	0.0980823	2.39909	0.0164361	0.129408	389.228	357.384	342.999	377.334	444.789	440.96	447.64	392.679
Zbtb7c	49.7299	0.632294	0.263647	2.39826	0.0164734	0.129617	47.6183	33.9288	44.0032	30.4302	62.5834	56.9829	45.4877	76.8049
Vps25	688.765	-0.232922	0.0971508	-2.39753	0.0165062	0.129789	701.853	850.482	730.001	695.836	609.443	707.464	601.678	613.358
Sccpdh	858.404	-0.200249	0.0835512	-2.39672	0.0165427	0.129827	929.593	950.007	904.886	888.561	788.253	878.413	814.644	712.88
Eif3m	1108.92	-0.193058	0.0805516	-2.3967	0.0165437	0.129827	1168.72	1182.98	1263.68	1117.8	991.649	1138.78	1049.32	958.439
Cemip2	527.555	-0.386155	0.161094	-2.39708	0.0165261	0.129827	784.668	525.897	406.183	673.521	473.846	433.07	478.655	444.603
St3gal2	529.042	0.206038	0.0859866	2.39616	0.0165677	0.129846	495.852	481.789	511.114	476.739	581.132	548.789	536.548	600.377
Lyve1	225.569	0.373313	0.15579	2.39626	0.0165632	0.129846	219.458	216.013	164.73	185.624	208.611	315.598	253.284	241.232
Arhgap28	94.344	0.454169	0.189583	2.39562	0.0165921	0.129952	85.9201	75.7744	59.7992	96.3622	112.501	99.0626	109.584	115.748
Cnpy4	82.7603	0.507228	0.211795	2.3949	0.0166249	0.130123	77.6386	58.81	59.7992	77.0897	105.796	89.4193	118.888	74.6414
Flywch1	663.555	0.254389	0.106275	2.39369	0.0166799	0.130468	545.541	568.873	664.561	642.076	791.978	610.155	746.412	738.842
Cxcl1	32.2635	0.971497	0.405924	2.3933	0.0166978	0.130522	20.7036	24.8811	31.592	10.1434	46.9376	29.8064	24.8115	69.2326
Tppp3	170.242	0.388403	0.162329	2.3927	0.016725	0.13065	122.151	165.12	142.164	161.28	227.237	182.345	156.106	205.534
Fyn	1108.36	0.215701	0.0901647	2.3923	0.0167432	0.130706	1096.26	1032.57	925.195	1045.78	1046.04	1216.8	1189.92	1314.34
Atp5c1	17043.7	-0.166208	0.0694865	-2.39195	0.0167593	0.130747	18120.9	16408	19677.3	17889.9	15271.8	16025.3	17223.3	15733.1
Hmcn2	982.629	0.939646	0.393345	2.38886	0.0169008	0.131765	440.987	996.376	619.429	637.005	788.998	1378.11	924.228	2075.9
Uqcc1	2697.36	-0.208823	0.087445	-2.38805	0.0169378	0.131967	2552.76	2836.45	3375.83	2804.65	2407.23	2613.32	2599	2389.61
Tbca	548.423	-0.283496	0.118786	-2.38662	0.0170041	0.13225	600.405	542.861	720.975	544.7	464.905	560.186	436.269	517.081
Egflam	246.443	0.359431	0.150609	2.38652	0.0170086	0.13225	171.84	210.359	252.736	229.241	301.742	242.835	320.482	242.314
Tmod3	1009.3	0.250346	0.104909	2.38631	0.0170184	0.13225	1036.22	942.09	896.988	810.456	926.086	1109.85	1121.69	1231.04
Dhrs4	1381.09	-0.269119	0.11276	-2.38666	0.0170024	0.13225	1210.13	1673.82	1752.23	1403.84	1289.67	1344.8	1124.79	1249.43
Snrnp70	843.485	-0.175948	0.073759	-2.38545	0.0170584	0.132475	944.086	869.709	867.652	896.675	758.452	815.294	807.407	788.603
Spag7	2148.63	-0.168744	0.0707512	-2.38503	0.0170777	0.132513	2185.27	2328.65	2294.93	2286.32	1829.08	2187.27	2043.85	2033.71
Zfp943	338.849	-0.281017	0.117834	-2.38486	0.0170856	0.132513	396.475	340.419	337.358	411.821	306.957	284.914	349.428	283.421
Rps15	2302.79	-0.181251	0.0760165	-2.38436	0.0171087	0.132606	2297.07	2629.48	2501.41	2359.35	1933.38	2241.62	2193.75	2266.29
Ppp4r3a	565.981	-0.220068	0.0923204	-2.38375	0.0171374	0.132743	668.727	610.719	576.554	581.216	569.956	491.806	510.703	518.163
Mapt	1890.94	-0.160308	0.0672921	-2.38227	0.0172061	0.133063	2063.12	1829.89	2108.77	1981	1751.59	1815.56	1744.04	1833.58
Foxo1	578.83	0.263752	0.11072	2.38214	0.0172122	0.133063	594.194	476.134	491.933	541.657	698.103	539.146	676.113	613.358
Bola3	4891.25	-0.176658	0.0741586	-2.38216	0.0172112	0.133063	4517.53	5650.28	5195.76	5398.31	4642.35	4457.82	4654.22	4613.7
Mia2	1642.98	-0.186176	0.0781741	-2.38156	0.0172396	0.133077	1843.66	1629.71	1795.1	1729.45	1621.95	1638.48	1506.26	1379.24
Spry4	428.39	0.670734	0.281703	2.38099	0.017266	0.133077	427.53	370.955	227.914	295.173	440.319	376.087	566.529	722.615
Armcx2	105.783	0.513229	0.215531	2.38123	0.0172548	0.133077	78.6738	76.9053	75.5952	117.663	162.419	99.9392	109.584	125.484
Tsnax	1323.32	-0.175203	0.0735733	-2.38133	0.0172501	0.133077	1350.91	1423.88	1462.26	1379.5	1281.47	1308.85	1122.72	1257
Plcg1	1318.64	0.225161	0.0945691	2.38092	0.0172697	0.133077	1089.01	1337.93	1149.72	1288.21	1403.66	1598.15	1266.42	1416.02
Gm13212	151.798	-0.473518	0.198919	-2.38045	0.0172913	0.133158	201.86	214.883	147.806	142.007	151.243	100.816	153.004	102.767
Cops9	177.48	-0.36441	0.153145	-2.37951	0.0173357	0.133414	218.423	160.596	216.631	201.853	132.617	149.909	160.241	179.572
Lactb2	362.223	-0.29579	0.124326	-2.37915	0.0173528	0.133459	356.102	488.575	364.437	388.492	311.427	363.814	310.144	314.792
Ccdc107	175.361	-0.375249	0.157869	-2.37697	0.0174555	0.134162	194.614	202.442	227.914	166.352	129.637	145.526	187.12	149.283
Sh3glb2	646.121	-0.269584	0.113453	-2.37617	0.0174932	0.134279	610.757	775.839	746.926	691.779	511.843	685.548	544.819	601.458
Jam3	245.005	0.337009	0.141819	2.37632	0.0174863	0.134279	199.79	247.68	215.503	202.868	222.022	322.611	279.129	270.44
Smim14	539.097	-0.223413	0.0940595	-2.37523	0.0175381	0.134538	534.154	560.956	656.663	572.087	493.217	522.489	474.52	498.691
Cables2	281.936	0.337817	0.142263	2.37459	0.0175687	0.134685	207.036	264.645	257.249	267.785	354.639	270.888	270.859	362.389
Rab6b	312.412	0.355544	0.149786	2.37367	0.0176121	0.134759	241.197	306.49	262.891	287.058	382.206	372.58	396.984	249.886
Rnpc3	154.348	-0.360099	0.151683	-2.37402	0.0175955	0.134759	174.946	195.656	146.677	177.509	148.263	138.512	114.753	138.465
Oip5os1	2317.91	-0.142875	0.0601895	-2.37376	0.0176082	0.134759	2481.33	2367.1	2562.34	2319.79	2176.26	2240.74	2158.6	2237.08
Tmem170	34.6574	0.740475	0.312046	2.37297	0.0176458	0.13493	38.3017	19.2263	23.694	22.3154	45.4475	33.3131	51.6906	43.2704
Rapgef5	841.677	0.242176	0.102081	2.37239	0.0176736	0.135057	731.873	852.744	812.366	688.736	841.896	1015.17	972.817	817.81
Pparg	151.533	0.412085	0.173776	2.37135	0.017723	0.135297	154.242	118.751	132.01	114.62	157.204	163.935	223.303	148.201
S100a10	385.767	0.282316	0.119058	2.37126	0.0177278	0.135297	377.841	369.824	361.052	284.015	382.206	468.136	435.235	407.823
Atl2	922.307	-0.193865	0.0817756	-2.3707	0.0177545	0.135415	1043.46	887.804	1015.46	988.98	881.383	793.377	877.706	890.288
Nhsl2	228.692	0.372593	0.157196	2.37025	0.0177762	0.135494	217.388	214.883	138.779	226.197	292.056	234.945	254.318	250.968
Pcmt1	1007.2	-0.190631	0.0804473	-2.36963	0.0178058	0.135633	1063.13	1111.73	1149.72	970.722	917.89	956.436	996.594	891.37
Mta1	1222.16	0.178215	0.07522	2.36925	0.0178241	0.135686	1116.96	1185.25	1096.69	1185.76	1219.63	1268.53	1281.93	1422.51
Hadhb	12245.9	-0.210852	0.0890151	-2.36872	0.0178498	0.135795	11330.1	13293.3	15580.5	12354.6	11322.4	11761.3	11314	11011.2
Nfkbiz	78.4517	0.71963	0.303924	2.36779	0.0178945	0.135962	63.1461	59.9409	67.6972	45.6452	69.2888	56.1062	100.28	165.509
Efnb3	1252.31	-0.286059	0.120803	-2.36798	0.0178857	0.135962	1111.78	1455.55	1725.15	1213.15	1109.37	1218.56	1101.01	1083.92
Tnip2	198.866	0.306173	0.129347	2.36707	0.0179297	0.136143	168.735	191.132	165.858	186.638	238.413	229.685	199.526	210.943
Ppil3	80.17	-0.54397	0.229831	-2.36683	0.0179413	0.136144	130.433	65.5957	97.0326	87.2331	64.0735	71.8861	54.792	70.3144
Col3a1	4888.74	0.498822	0.210854	2.36573	0.0179947	0.136463	4017.54	4156.28	2750.76	5282.67	6545.93	4631.39	6061.24	5664.09
Ero1l	206.579	-0.350624	0.148233	-2.36536	0.0180126	0.136512	292.956	197.918	203.092	232.284	190.73	186.729	173.68	175.245
Ehbp1	3337.89	-0.132835	0.0561994	-2.36364	0.0180963	0.136886	3536.18	3536.51	3336.34	3554.24	3141.84	3062.17	3246.17	3289.63
Gm14326	162.535	-0.350557	0.148312	-2.36364	0.0180964	0.136886	208.071	156.073	171.5	191.71	125.912	145.526	146.801	154.692
Macrod1	3323.6	-0.25651	0.108521	-2.3637	0.0180935	0.136886	2874.7	4208.3	3800.07	3591.77	2961.54	3447.9	2813	2891.54
Pkn1	1202.43	0.204832	0.0866876	2.36288	0.0181337	0.137081	980.317	1125.31	1189.21	1172.58	1159.28	1314.11	1325.35	1353.28
Tbxa2r	33.5583	0.767435	0.324968	2.36157	0.0181977	0.137478	38.3017	20.3573	20.3092	20.2868	43.2124	47.3396	29.9805	48.6792
Nrp1	5546.87	0.208126	0.0881394	2.36133	0.0182098	0.137482	5343.61	5346.05	4381.14	5515.97	5529.69	5529.09	6172.89	6556.54
Tmem263	389.647	-0.280955	0.119047	-2.36003	0.0182734	0.137876	481.359	420.717	383.617	423.993	391.146	291.928	357.699	366.716
Dctn6	536.739	-0.256918	0.108893	-2.35937	0.0183061	0.138035	566.244	631.076	573.17	566.001	420.948	543.529	445.573	547.37
Prdm1	78.2228	0.66897	0.283589	2.35894	0.0183272	0.138107	55.8998	48.6313	74.4669	61.8746	78.9743	54.3529	103.381	148.201
4631405J19Rik	86.663	-0.517084	0.219254	-2.35838	0.0183546	0.138227	107.659	100.655	106.059	92.3048	46.1925	71.8861	74.4344	94.1131
Lsm4	497.74	-0.231664	0.098253	-2.35783	0.0183819	0.138345	566.244	588.1	514.499	480.796	426.908	457.616	486.925	460.83
Vasp	614.38	0.294153	0.124806	2.35688	0.018429	0.138612	525.872	597.147	454.699	627.876	570.701	635.578	756.75	746.414
Ndufb5	4362.74	-0.157599	0.0668782	-2.3565	0.0184481	0.138668	4319.81	4380.21	5012.98	4690.3	4035.89	4186.93	4306.86	3968.98
Park7	2284.06	-0.173564	0.0736872	-2.35541	0.0185021	0.138987	2285.68	2402.16	2707.89	2290.38	2098.03	2203.92	2225.8	2058.59
Rpl36al	719.683	-0.225387	0.0957237	-2.35456	0.0185448	0.13908	729.803	875.364	797.699	699.894	601.993	692.561	691.62	668.527
Bche	570.042	-0.242524	0.103006	-2.35446	0.0185494	0.13908	664.587	633.338	612.66	558.901	484.277	490.93	505.534	610.112
Fes	129.769	0.379005	0.160973	2.35446	0.0185494	0.13908	92.1312	115.358	109.444	133.893	141.558	142.019	144.734	159.019
Bola2	123.522	-0.361275	0.153464	-2.35414	0.0185659	0.139116	138.714	150.418	128.625	137.95	103.561	115.719	114.753	98.4401
Il1rl1	22.3403	0.945437	0.401735	2.35338	0.0186036	0.139224	22.774	20.3573	5.64143	12.1721	28.3115	27.1765	33.082	29.2075
Timm9	131.755	-0.341764	0.145211	-2.35357	0.0185942	0.139224	149.066	136.846	146.677	156.208	116.226	112.212	118.888	117.912
Lage3	52.7878	-0.62722	0.266548	-2.35312	0.0186164	0.139233	67.2868	76.9053	48.5163	62.889	30.5467	44.7097	34.1158	57.3333
Wdyhv1	101.79	-0.391607	0.166511	-2.35184	0.018681	0.139367	102.483	123.275	112.829	123.749	89.4049	91.1726	82.7049	88.7043
Slf1	565.725	-0.223011	0.0948154	-2.35206	0.01867	0.139367	666.657	550.778	655.534	563.972	500.667	538.269	523.109	526.817
Hdac3	505.527	-0.270033	0.114807	-2.35205	0.01867	0.139367	504.133	567.742	590.094	548.757	391.891	547.912	463.148	430.54
Rbbp7	3763.73	-0.134153	0.0570354	-2.35211	0.0186674	0.139367	3864.33	4112.17	4014.44	3765.22	3579.18	3710.9	3458.1	3605.5
Klhl40	590.812	-0.212961	0.0905617	-2.35156	0.018695	0.139384	657.34	696.672	621.686	561.944	541.645	545.282	544.819	557.106
Swap70	565.528	0.221546	0.0942237	2.35127	0.0187094	0.139404	543.47	558.695	459.213	526.442	614.659	558.432	633.727	629.584
Pex3	167.688	-0.352587	0.149981	-2.35088	0.0187293	0.139466	196.684	167.382	216.631	172.438	148.263	164.812	151.97	123.321
Adm	155.184	0.433426	0.184438	2.34998	0.0187745	0.139628	111.8	130.06	152.319	133.893	190.73	126.239	222.27	174.163
Itpr1	1572.33	0.249816	0.106298	2.35015	0.0187657	0.139628	1501.01	1589	1101.21	1553.97	1640.58	1774.36	1653.06	1765.43
Hebp1	132.805	-0.363383	0.154751	-2.34817	0.0188658	0.14022	133.538	176.43	147.806	139.979	109.521	117.472	123.024	114.667
Klhl12	571.411	-0.193111	0.0822499	-2.34786	0.0188814	0.140248	639.742	622.028	595.735	581.216	549.095	514.599	534.481	534.389
Cnppd1	284.078	0.251576	0.107165	2.34756	0.0188971	0.140278	261.901	246.549	267.404	260.685	284.606	318.228	317.38	315.874
Hsdl2	4632.19	-0.212661	0.090609	-2.34702	0.0189242	0.140392	4341.55	5020.33	5916.73	4615.24	4392.76	4397.33	4111.47	4262.13
Mcf2l	1141.58	0.69506	0.296211	2.3465	0.0189506	0.140413	855.06	781.494	1212.91	638.019	1192.07	1911.12	1590	951.948
Tpm4	2333.09	0.197657	0.0842306	2.34661	0.0189449	0.140413	2396.45	2259.66	2012.86	2022.59	2223.95	2482.7	2623.81	2642.74
Ccdc69	104.247	-0.435882	0.185813	-2.34581	0.0189858	0.140587	119.046	107.441	110.572	140.993	78.2293	75.3927	93.0431	109.258
Uqcrb	10163.1	-0.144926	0.0618042	-2.34491	0.0190314	0.14075	11001.9	9837.1	11391.2	10462.9	9907.55	9409.19	9876	9418.88
Polr2e	872.392	-0.209387	0.0892938	-2.34493	0.0190309	0.14075	859.201	965.84	981.609	934.206	713.749	860.88	795.001	868.653
Trim34a	59.104	0.596647	0.254496	2.34443	0.0190564	0.140848	50.7239	30.5359	39.49	66.9463	75.9942	63.1195	70.2992	75.7232
Ndufb9	10553.2	-0.160225	0.0684207	-2.34177	0.0191927	0.141767	10605.4	10687.6	12111	11148.6	9288.42	9994.8	10766.1	9823.46
Sox5	47.36	0.658005	0.281074	2.34104	0.0192303	0.141916	42.4424	36.1907	40.6183	28.4015	66.3086	77.1461	43.4201	44.3521
Camk1d	88.1724	0.44639	0.190691	2.34091	0.0192367	0.141916	81.7793	72.3815	64.3123	79.1184	82.6995	104.323	114.753	106.012
Ndufs8	3419.83	-0.157661	0.0673658	-2.34037	0.0192646	0.142035	3463.72	3590.8	3789.91	3580.61	3033.81	3305.88	3508.76	3085.18
Usp6nl	168.838	0.360957	0.154319	2.33904	0.0193336	0.14241	131.468	145.894	186.167	128.821	209.356	177.085	191.255	180.654
Rgs10	84.2569	0.531799	0.227369	2.33893	0.0193393	0.14241	69.3572	92.7388	46.2597	66.9463	100.581	78.8994	100.28	118.994
Gulp1	55.0564	0.537241	0.229725	2.33862	0.0193549	0.142437	43.4776	45.2384	37.2335	53.7599	65.5636	72.7628	66.1639	56.2515
Msn	5786.45	0.160342	0.0686178	2.33675	0.0194523	0.143023	6006.12	5624.27	5132.58	5098.07	6126.47	6228.67	5836.9	6238.51
Fam114a2	987.312	-0.178414	0.0763705	-2.33617	0.0194825	0.143023	973.071	1092.51	1102.34	1026.51	929.811	958.189	867.368	948.703
Kcnab2	25.2117	0.963796	0.412542	2.33624	0.0194789	0.143023	13.4574	13.5715	19.1809	22.3154	49.1727	26.2998	15.5072	42.1886
Comp	72.7362	-1.34174	0.574223	-2.33662	0.0194588	0.143023	111.8	74.6434	49.6446	181.567	75.2491	27.1765	43.4201	18.3899
Mccc2	1339.4	-0.182945	0.0783212	-2.33583	0.0195	0.143064	1321.93	1466.86	1509.65	1401.82	1352.25	1296.58	1158.9	1207.24
1110059G10Rik	81.1712	-0.457233	0.195934	-2.33361	0.0196162	0.143828	104.553	98.3936	80.1083	92.3048	58.8582	78.0227	75.4683	61.6603
Mcts1	146.621	-0.352058	0.150944	-2.33238	0.0196805	0.144211	185.297	144.763	156.832	171.423	143.793	130.622	114.753	125.484
Akap11	1889.98	-0.165969	0.0711919	-2.33129	0.0197378	0.144224	2217.36	1923.76	1912.45	1940.43	1779.16	1832.22	1705.79	1808.7
Rusc2	871.558	0.189518	0.0812785	2.33171	0.0197157	0.144224	845.743	810.899	802.212	797.27	911.93	887.18	878.74	1038.49
Scn3a	36.0814	0.722151	0.309738	2.33149	0.0197275	0.144224	39.3369	27.1431	15.796	26.3728	39.4872	52.5996	40.3187	47.5974
Fas	138.76	0.456099	0.19565	2.3312	0.0197427	0.144224	123.187	131.191	124.112	90.2761	178.81	147.279	200.559	114.667
Vta1	275.392	-0.312348	0.133965	-2.33157	0.0197232	0.144224	315.73	289.526	347.512	267.785	240.648	261.245	201.593	279.094
Ypel5	590.875	-0.226405	0.0971616	-2.33019	0.019796	0.144525	630.426	644.648	718.718	554.843	523.019	550.542	529.312	575.496
Tubb2a	326.777	0.406692	0.174581	2.32953	0.0198308	0.144691	368.525	275.954	245.966	232.284	296.526	330.501	486.925	377.534
Rnf207	516.501	-0.40619	0.174463	-2.32822	0.0199002	0.145109	483.43	773.577	538.193	559.915	346.444	603.142	378.375	448.93
Slc25a30	130.348	0.362494	0.155714	2.32794	0.0199153	0.14513	113.87	97.2626	127.496	117.663	156.459	133.252	155.072	141.711
Ankfy1	658.362	0.207537	0.0891667	2.32752	0.0199378	0.145205	667.692	606.195	555.117	614.689	736.845	654.865	692.654	738.842
Klhdc8b	70.8058	-0.54516	0.234453	-2.32525	0.0200588	0.145998	71.4275	92.7388	71.082	101.434	56.6231	77.1461	52.7244	43.2704
Ppard	561.848	0.206616	0.0889233	2.32353	0.0201506	0.146577	513.45	529.29	514.499	529.485	567.721	667.138	570.664	602.54
Rinl	30.2715	0.811936	0.349536	2.3229	0.0201846	0.146735	28.9851	23.7502	13.5394	21.3011	40.9772	22.7932	47.5553	43.2704
Wdr61	261.949	-0.342557	0.147546	-2.3217	0.0202492	0.147115	340.575	254.466	256.121	319.517	208.611	261.245	194.357	260.704
Scin	117.097	-0.489706	0.211097	-2.31982	0.0203509	0.147492	134.574	153.811	157.96	101.434	92.3851	124.486	67.1978	104.931
Ldhb	30255.3	-0.154051	0.0663995	-2.32006	0.0203376	0.147492	28926.1	32748.1	34252.5	31552	28659.5	29646	29354	26904.4
Larp4	1333.38	-0.200067	0.0862511	-2.31959	0.0203629	0.147492	1654.22	1344.71	1326.86	1375.44	1182.38	1282.55	1216.8	1284.05
Uqcrfs1	11842.1	-0.153456	0.0661545	-2.31966	0.0203592	0.147492	11169.6	12765.2	13152.4	12797.9	10744.2	11588.6	11007	11512.1
Cyc1	8386.3	-0.173413	0.0747494	-2.31992	0.020345	0.147492	7886.01	9518.16	8735.19	9418.13	7282.03	8147.68	8184.69	7918.48
Fcsk	77.8198	0.481594	0.207697	2.31873	0.0204098	0.14768	56.935	59.9409	68.8255	74.0467	90.895	95.5559	69.2654	107.094
Dpp4	73.467	-0.756207	0.32614	-2.31866	0.0204135	0.14768	95.2367	66.7267	45.1315	161.28	47.6826	45.5863	56.8596	69.2326
Zfp825	61.3644	-0.528256	0.227893	-2.31801	0.020449	0.147758	80.7442	82.5601	57.5426	68.975	55.8781	40.3264	47.5553	57.3333
Sez6l2	109.456	0.48108	0.207532	2.3181	0.0204437	0.147758	102.483	107.441	75.5952	79.1184	87.9148	137.636	142.666	142.792
Syp	43.5217	0.648512	0.279886	2.31706	0.0205005	0.14804	36.2314	35.0598	39.49	25.3585	60.3483	61.3662	35.1496	55.1697
Notch2	634.205	0.269781	0.11648	2.31612	0.0205516	0.148319	582.807	611.85	440.032	664.392	683.202	660.125	721.601	709.634
Rerg	63.6389	0.569454	0.24604	2.31448	0.0206416	0.148731	39.3369	56.548	57.5426	51.7313	65.5636	98.1859	55.8258	84.3772
Atp2b4	837.729	0.26164	0.113049	2.3144	0.0206461	0.148731	891.291	760.006	595.735	799.299	879.148	905.59	877.706	993.055
Zc3h12a	68.8905	-0.529458	0.228737	-2.3147	0.0206293	0.148731	64.1813	83.6911	80.1083	98.3908	69.2888	57.8595	41.3525	56.2515
Asph	5338.31	-0.13844	0.0598318	-2.31382	0.0206777	0.14887	5988.53	5275.93	5606.46	5503.8	4890.45	5153.01	5045	5243.29
Mpv17l	54.4169	-0.626174	0.270658	-2.31353	0.0206938	0.148896	68.322	87.084	56.4143	51.7313	30.5467	41.203	58.9273	41.1069
Bgn	2160.74	0.325091	0.140561	2.3128	0.0207335	0.149002	2665.59	1645.55	1518.67	1842.04	2380.41	2209.18	2386.04	2638.41
Eipr1	86.5186	-0.473228	0.204594	-2.31301	0.0207218	0.149002	102.483	91.6078	117.342	91.2905	69.2888	82.406	85.8064	51.9245
Ptgfrn	853.096	0.250767	0.108473	2.3118	0.0207889	0.14931	771.21	877.625	648.765	817.557	828.485	972.216	871.503	1037.41
Rarb	275.592	-0.281421	0.121773	-2.31103	0.0208314	0.149432	302.273	274.823	275.302	357.047	257.784	255.108	234.675	247.723
Cog5	708.701	-0.192103	0.083126	-2.31099	0.0208334	0.149432	795.019	717.029	743.541	766.84	622.854	717.984	638.896	667.446
Plvap	268.969	-1.27918	0.553562	-2.31081	0.0208435	0.149432	562.104	248.811	162.473	550.786	270.45	93.8026	176.782	86.5408
Dipk2b	128.81	0.393232	0.170214	2.31022	0.0208757	0.149574	85.9201	133.453	122.983	103.463	140.068	143.772	161.275	139.547
Rcn3	287.442	0.293316	0.126979	2.30997	0.02089	0.149582	285.71	268.038	213.246	266.771	357.62	294.558	321.515	292.075
Atp8b2	345.118	0.344335	0.149079	2.30975	0.0209019	0.149582	328.153	333.633	230.17	324.588	409.772	404.14	296.704	433.786
Mapk8ip1	80.6524	0.452042	0.195802	2.30867	0.0209618	0.149921	53.8294	79.1672	63.184	76.0754	86.4247	92.0493	98.2121	96.2766
Cybb	172.58	0.405184	0.175535	2.30829	0.0209832	0.149984	168.735	115.358	154.575	155.194	228.728	162.182	164.376	231.497
Nfya	276.72	0.28765	0.124633	2.30798	0.0210001	0.150015	239.127	218.275	267.404	271.843	286.841	326.994	333.921	269.358
Lmod1	149.872	0.942845	0.408586	2.30758	0.0210224	0.150085	83.8497	66.7267	91.3912	168.38	269.705	203.385	217.1	98.4401
Rplp1	4505.38	-0.134379	0.0582858	-2.30552	0.0211375	0.150682	4469.91	4636.94	5016.36	4736.96	4164.03	4413.11	4354.41	4251.32
Rgmb	438.238	0.234426	0.101685	2.3054	0.021144	0.150682	414.073	357.384	384.746	453.409	467.886	462	504.5	461.911
Mob1a	249.75	0.302681	0.131273	2.30574	0.0211251	0.150682	266.042	217.144	188.424	222.14	283.115	250.725	272.926	297.484
Tmem88	151.747	0.34982	0.151754	2.30517	0.0211569	0.150685	137.679	150.418	135.394	110.563	175.83	158.675	156.106	189.308
Maf	230.528	0.294039	0.127623	2.30397	0.0212244	0.151075	189.438	231.847	203.092	204.896	245.118	290.174	247.081	232.578
Jdp2	180.248	0.428395	0.186016	2.303	0.021279	0.151373	148.031	180.954	144.421	140.993	160.184	227.932	273.96	165.509
BC003965	370.058	-0.244172	0.106105	-2.30123	0.0213788	0.151993	414.073	387.919	434.39	369.219	320.368	378.717	321.515	334.264
Spata6	91.3766	0.425279	0.184828	2.30094	0.0213948	0.152016	92.1312	82.5601	67.6972	69.9894	117.716	99.9392	98.2121	102.767
Arhgef18	662.091	0.216228	0.0939951	2.30042	0.0214247	0.152138	572.455	607.326	584.452	686.707	784.528	663.631	699.891	697.735
Cactin	426.096	0.261828	0.11385	2.29976	0.021462	0.152228	345.751	364.169	465.982	375.305	499.922	440.083	438.336	479.219
Ptpn9	279.646	0.287096	0.124838	2.29974	0.0214628	0.152228	270.182	244.287	224.529	267.785	317.387	263.875	348.395	300.729
Eci1	3495.18	-0.221776	0.0964802	-2.29867	0.0215237	0.152569	3095.19	3828.3	4396.93	3733.78	3103.09	3454.92	3257.54	3091.67
Akna	149.667	0.345798	0.150497	2.2977	0.0215787	0.152708	131.468	144.763	127.496	122.735	140.813	174.455	169.545	186.063
Otud6b	1765.45	-0.177083	0.0770659	-2.29781	0.0215726	0.152708	2046.55	1732.63	1940.65	1774.08	1583.96	1750.69	1585.87	1709.18
Zdhhc18	259.705	0.290402	0.126391	2.29765	0.0215816	0.152708	220.494	263.514	204.22	245.47	265.235	282.284	271.892	324.528
Apc2	271.428	0.30923	0.134624	2.29699	0.0216196	0.152886	225.67	286.133	236.94	221.126	265.98	340.144	269.825	325.61
Acap2	741.54	0.208717	0.0908764	2.29672	0.0216349	0.152903	722.557	730.601	582.196	716.123	786.763	822.307	770.19	801.584
Csk	293.696	0.325648	0.141812	2.29633	0.0216568	0.152968	289.851	193.394	285.456	273.871	338.249	318.228	364.936	285.585
Stat6	1049.57	0.155483	0.067733	2.29553	0.0217026	0.153201	1001.02	1025.78	964.685	981.88	1148.85	1092.32	1071.03	1110.97
Zc3h8	128.506	-0.375562	0.16363	-2.29519	0.0217224	0.15325	159.418	133.453	118.47	168.38	105.051	114.842	112.685	115.748
Psmb7	1209.73	-0.183622	0.0800361	-2.29424	0.0217766	0.153541	1266.03	1161.5	1437.44	1282.12	1132.46	1160.7	1154.77	1082.84
Chst3	44.2626	0.609162	0.26562	2.29336	0.0218274	0.153809	40.3721	26.0121	39.49	34.4875	52.8979	66.6261	44.4539	49.7609
Zfp938	92.7285	-0.422484	0.184293	-2.29245	0.0218794	0.154085	128.363	88.2149	103.802	104.477	80.4644	82.406	82.7049	71.3961
Them6	148.229	-0.390992	0.170647	-2.29123	0.02195	0.154491	125.257	211.49	169.243	167.366	133.362	123.609	135.429	120.075
Gimap4	478.472	0.289515	0.126445	2.28966	0.0220411	0.15504	513.45	437.682	359.923	409.793	503.648	448.85	578.935	575.496
Ndufa5	7694.81	-0.206875	0.0903767	-2.28903	0.0220776	0.155206	9058.87	6968.98	9119.94	7833.74	6839.47	7271.02	7695.69	6770.73
Adhfe1	587.169	-0.244357	0.106798	-2.28803	0.022136	0.155525	618.003	610.719	696.153	622.804	523.764	600.512	445.573	579.823
Fads2	81.3886	0.554018	0.242181	2.28762	0.0221594	0.155598	73.4979	62.2028	36.1052	91.2905	93.8751	90.296	106.483	97.3584
Dlat	7904.71	-0.134844	0.0589614	-2.287	0.0221959	0.155763	7784.57	8370.24	8546.77	8392.64	7123.33	7718.99	7891.08	7410.05
Rell1	158.805	0.371622	0.162547	2.28624	0.0222401	0.155981	153.207	162.858	117.342	120.706	176.575	197.248	148.869	193.635
Ppil1	298.764	-0.284005	0.124277	-2.28526	0.0222976	0.156292	271.218	351.729	367.821	322.56	262.999	298.064	262.588	253.132
Nrxn2	103.103	0.466465	0.204189	2.28448	0.0223436	0.156523	74.5331	104.048	73.3386	95.3478	138.578	137.636	113.719	87.6225
Zfp362	344.176	0.249413	0.1092	2.284	0.0223718	0.156629	302.273	316.669	301.252	337.775	403.812	336.637	351.496	403.496
Pla2r1	98.2596	0.421545	0.184848	2.28049	0.0225786	0.157984	69.3572	96.1317	85.7498	85.2044	126.657	97.3092	102.347	123.321
Mamdc2	42.2226	0.619227	0.271632	2.27966	0.0226281	0.158238	35.1962	44.1075	24.8223	29.4158	53.6429	58.7362	48.5891	43.2704
Nlgn2	102.99	0.386225	0.169482	2.27885	0.0226761	0.15848	78.6738	89.3459	83.4932	105.491	116.971	117.472	118.888	113.585
Pcdhga12	142.898	-0.333153	0.146218	-2.27847	0.0226987	0.158546	142.855	174.168	154.575	165.337	123.677	117.472	138.531	126.566
Gnl2	782.378	-0.197193	0.0865568	-2.27819	0.0227152	0.158569	940.98	833.518	798.827	769.883	725.67	745.161	751.581	693.408
Myocd	2786.46	-0.186175	0.0817295	-2.27795	0.0227298	0.158577	3319.83	2778.77	2855.69	2906.08	2364.76	2516.89	2746.84	2802.84
Nudt8	774.378	-0.218607	0.0960762	-2.27535	0.0228849	0.159494	836.427	876.494	752.567	863.202	624.344	701.328	741.243	799.42
Doc2g	3245.85	-0.211824	0.093097	-2.2753	0.0228879	0.159494	3248.4	3875.8	3458.2	3350.36	2495.14	3218.22	3102.47	3218.23
Ptk2	979.883	0.179072	0.0787407	2.2742	0.022954	0.159862	868.517	936.435	884.577	984.923	990.159	1006.41	1045.18	1122.87
Zfp97	75.403	-0.475867	0.20941	-2.27242	0.0230615	0.160423	86.9552	108.572	80.1083	75.061	61.0933	54.3529	76.5021	60.5785
Ptgir	61.423	0.498848	0.219514	2.27251	0.0230558	0.160423	44.5128	49.7623	59.7992	49.7026	64.0735	85.036	69.2654	69.2326
Myh11	2324.35	1.06331	0.468077	2.27166	0.0231068	0.16054	968.93	1150.19	1054.95	2844.21	4772.73	2700.11	3266.84	1836.83
Wars2	112.427	-0.369938	0.162863	-2.27147	0.0231186	0.16054	124.222	125.537	127.496	128.821	90.895	85.9127	112.685	103.849
Pcdhgc3	561.469	0.243238	0.107081	2.27153	0.023115	0.16054	527.943	529.29	416.338	582.23	613.914	575.966	608.915	637.156
Lgi1	115.304	-0.510386	0.224718	-2.27123	0.0231332	0.160541	89.0256	145.894	173.756	132.878	88.6599	71.8861	124.057	96.2766
Apool	527.806	-0.209454	0.092229	-2.27102	0.0231457	0.160541	578.666	540.599	573.17	572.087	508.118	465.506	538.616	445.685
Ppp1cb	6416.58	-0.130856	0.0576429	-2.27011	0.0232009	0.160831	6907.77	6522.25	7084.51	6315.27	6201.72	5942.88	6153.25	6204.97
Serf1	114.616	-0.392885	0.173101	-2.26968	0.0232271	0.160919	124.222	140.239	142.164	114.62	112.501	91.1726	81.6711	110.339
Cdc37	4245.87	-0.135277	0.0596176	-2.26908	0.0232634	0.161077	4388.13	4529.5	4568.43	4293.69	3880.92	4286.87	4144.55	3874.86
Mrpl4	1255.11	-0.15237	0.0672172	-2.26683	0.0234008	0.161747	1245.32	1372.99	1353.94	1312.55	1145.13	1207.16	1187.85	1215.9
Il15ra	182.14	-0.357083	0.157514	-2.26699	0.0233906	0.161747	201.86	230.716	190.68	194.753	134.852	194.618	134.396	175.245
Rps12	1253.93	-0.190619	0.0840845	-2.267	0.0233905	0.161747	1480.31	1205.6	1352.82	1305.45	1088.5	1151.93	1262.28	1184.53
Ngrn	296.455	-0.268493	0.118459	-2.26655	0.0234178	0.161771	273.288	353.991	313.664	355.018	261.509	283.161	259.487	271.522
Cpeb1	75.0535	-0.487736	0.215243	-2.26598	0.0234527	0.161918	91.096	106.31	78.9801	74.0467	52.8979	76.2694	53.7582	67.0691
Gca	258.357	-0.285857	0.126171	-2.26564	0.0234735	0.161968	291.921	296.312	283.2	263.728	200.416	273.518	229.506	228.251
Ywhae	9654.3	-0.15166	0.0669651	-2.26476	0.0235273	0.162205	10915	9465.01	10732.3	9532.75	8906.96	9447.76	9364.27	8870.43
Cd302	105.956	0.457932	0.20223	2.26442	0.0235485	0.162205	82.8145	104.048	68.8255	101.434	121.442	138.512	89.9416	140.629
Dmd	8852.06	-0.147668	0.0652089	-2.26453	0.0235415	0.162205	10066.1	8883.7	9391.86	8879.52	8823.52	8670.17	7938.64	8162.96
Lcp1	366.445	0.29132	0.128686	2.2638	0.0235866	0.162374	354.032	365.3	286.585	312.416	451.495	328.747	395.95	437.031
Taf1c	46.047	0.554667	0.245132	2.26273	0.0236525	0.162733	33.1258	44.1075	31.592	40.5735	58.1132	55.2296	54.792	50.8427
Psma3	1223.62	-0.221367	0.0978473	-2.26238	0.0236742	0.162789	1566.23	1127.57	1341.53	1233.44	1119.05	1158.94	1102.04	1140.17
Spry2	372.562	0.330343	0.146047	2.2619	0.0237038	0.162899	345.751	287.264	337.358	347.918	357.62	348.911	409.389	546.289
Hspa9	22454.7	-0.127153	0.0562339	-2.26113	0.0237509	0.163008	23990.3	22400.9	24039.3	23347	22719.3	21726.3	21106.3	20307.9
Ranbp6	400.602	-0.259512	0.114779	-2.26098	0.0237606	0.163008	455.48	369.824	482.907	438.194	387.421	336.637	400.085	334.264
Snx13	1582.56	-0.147107	0.065058	-2.26117	0.0237487	0.163008	1651.11	1620.67	1755.61	1624.97	1440.91	1570.97	1475.25	1520.95
Rps27a	2037.4	-0.146551	0.0648252	-2.26071	0.0237775	0.16303	2176.99	2019.9	2249.8	2114.9	1830.57	1997.03	1923.92	1986.11
Art1	1557.59	-0.254728	0.112722	-2.25978	0.0238349	0.16324	1485.49	1952.04	1796.23	1546.87	1338.09	1718.25	1296.4	1327.32
Rab31	222.659	0.276522	0.122367	2.25977	0.0238355	0.16324	194.614	209.228	188.424	211.997	220.532	238.451	259.487	258.541
Zfp944	101.967	-0.458448	0.2029	-2.25947	0.0238541	0.163274	123.187	150.418	91.3912	107.52	99.8355	69.2561	94.0769	80.0502
Utp18	236.747	-0.343867	0.152216	-2.25907	0.023879	0.163351	279.499	289.526	223.401	264.742	158.694	203.385	236.743	237.987
Cav3	513.046	-0.23833	0.105532	-2.25837	0.0239229	0.163464	492.746	545.123	646.508	536.585	432.869	483.04	504.5	462.993
Atp10a	39.7012	0.670734	0.296986	2.25847	0.0239163	0.163464	35.1962	33.9288	28.2072	25.3585	61.8384	33.3131	41.3525	58.415
Zeb1	2046.58	0.166366	0.0736747	2.25812	0.0239383	0.163475	1961.67	1849.12	2141.49	1762.92	2147.21	2120.64	2242.34	2147.29
Hcls1	166.763	0.390789	0.173102	2.25757	0.0239727	0.163617	190.473	152.68	104.931	128.821	193.711	178.839	196.424	188.226
1190007I07Rik	113.712	-0.434625	0.192557	-2.25712	0.0240008	0.163715	143.89	122.144	120.727	134.907	81.2094	97.3092	77.5359	131.975
Hacl1	132.689	-0.360875	0.160049	-2.25478	0.0241471	0.164525	167.699	135.715	168.115	125.778	117.716	123.609	115.787	107.094
Ppargc1b	2662.74	-0.139488	0.0618605	-2.25488	0.0241411	0.164525	2829.15	2658.89	2947.08	2730.6	2524.2	2589.65	2407.75	2614.61
Tpx2	35.5322	0.678847	0.301274	2.25325	0.0242434	0.164923	28.9851	31.6669	24.8223	23.3298	33.5268	35.0664	51.6906	55.1697
Mrpl32	311.246	-0.267538	0.118736	-2.25322	0.0242451	0.164923	370.595	301.966	382.489	304.302	262.999	283.161	296.704	287.748
Fgf16	389.979	-0.371307	0.164791	-2.25319	0.024247	0.164923	334.364	548.516	471.624	405.735	302.487	403.264	386.646	267.195
Jagn1	108.663	-0.377768	0.167708	-2.25254	0.0242882	0.16511	123.187	128.93	130.881	107.52	84.1896	88.5426	105.449	100.604
Tbc1d17	380.544	0.303355	0.134711	2.25189	0.0243294	0.165296	318.836	387.919	310.279	347.918	515.568	434.823	375.274	353.735
Tomm70a	1903.78	-0.130053	0.0577719	-2.25115	0.0243762	0.16552	1952.35	1957.69	2004.97	2041.86	1806.72	1768.22	1868.1	1830.34
Lrrcc1	280.668	-0.484031	0.215077	-2.2505	0.0244171	0.165609	510.344	303.097	288.841	206.925	251.079	218.288	198.492	268.276
Vwf	1934.67	-0.657571	0.292188	-2.25051	0.0244169	0.165609	3323.97	2221.21	1300.91	2626.12	1482.63	1646.37	1217.83	1658.34
Mrpl52	858.959	-0.200452	0.0890912	-2.24996	0.0244513	0.165747	830.216	995.245	848.471	999.123	769.627	794.254	788.798	845.936
Slc16a1	4944.73	-0.221192	0.0983795	-2.24836	0.0245534	0.166345	6012.33	4998.85	5260.07	5017.93	3704.34	4843.55	4966.43	4754.33
Marcksl1	78.407	0.520355	0.231686	2.24595	0.0247072	0.167292	60.0405	82.5601	64.3123	50.7169	95.3652	68.3795	85.8064	120.075
Zfp592	689.836	0.20638	0.0919013	2.24567	0.0247251	0.167318	640.777	655.957	688.255	578.173	728.65	747.791	809.475	669.609
Jmjd6	384.187	-0.256244	0.11412	-2.24539	0.0247429	0.167344	457.55	407.146	444.545	362.119	308.447	345.404	379.409	368.88
Plcl1	216.59	0.312097	0.139009	2.24516	0.0247578	0.16735	213.247	213.752	146.677	198.81	231.708	244.588	248.115	235.824
Eml5	141.239	-0.354216	0.157801	-2.2447	0.0247877	0.167457	186.333	168.513	129.753	149.108	119.207	131.499	117.855	127.648
Dek	1603.41	0.157916	0.07036	2.2444	0.0248068	0.167492	1514.47	1470.25	1553.65	1527.59	1827.59	1737.54	1595.17	1601
Trim2	262.3	0.317899	0.141691	2.24361	0.0248576	0.16755	260.866	216.013	207.605	248.513	306.957	226.178	315.313	316.956
Fam110a	37.2451	0.640714	0.285547	2.24381	0.0248446	0.16755	24.8444	28.274	36.1052	27.3871	52.8979	34.1897	43.4201	50.8427
Cisd1	2238.38	-0.152713	0.0680583	-2.24385	0.024842	0.16755	2245.31	2432.7	2338.94	2408.04	1934.13	2224.96	2187.55	2135.39
Parva	832.223	0.167828	0.0748463	2.2423	0.0249423	0.167804	754.647	800.72	759.337	819.586	866.482	858.25	867.368	931.395
Tspan7	1033.35	0.168227	0.0750248	2.24228	0.0249433	0.167804	938.91	985.067	1001.92	964.636	1014	1060.76	1153.73	1147.75
Nae1	402.829	-0.228324	0.101832	-2.24215	0.0249514	0.167804	452.374	403.753	475.009	408.778	398.597	363.814	376.307	344
Pde11a	40.2226	-0.716414	0.319497	-2.24232	0.0249409	0.167804	34.161	62.2028	68.8255	35.5018	37.9971	28.9298	21.71	32.4528
Ndufa7	1055.51	-0.208031	0.0928045	-2.2416	0.024987	0.167949	1171.83	1071.02	1179.06	1101.57	821.78	1060.76	1002.8	1035.24
Pck2	115.913	0.433434	0.193438	2.24069	0.0250461	0.168251	67.2868	124.406	90.2629	112.592	125.167	134.129	144.734	128.729
B3galt2	281.27	-0.412087	0.18395	-2.24021	0.0250774	0.16835	416.143	330.241	291.098	245.47	181.79	223.548	247.081	314.792
Osr1	47.1422	0.577646	0.257924	2.2396	0.0251172	0.16835	48.6535	31.6669	31.592	39.5592	64.0735	61.3662	54.792	45.4339
Tomm7	1205.23	-0.192388	0.0858922	-2.23987	0.0250991	0.16835	1178.04	1337.93	1387.79	1241.55	1209.2	1195.76	1037.95	1053.63
Tagln2	669.79	0.296371	0.132325	2.23972	0.0251088	0.16835	687.361	671.791	525.781	518.327	578.897	752.174	810.508	813.483
Basp1	51.8709	0.642545	0.286956	2.23918	0.0251443	0.168437	39.3369	42.9765	30.4637	48.6882	64.0735	36.8197	68.2316	84.3772
Acot6	35.3981	-0.654987	0.292602	-2.23849	0.0251892	0.168643	47.6183	53.1551	30.4637	41.5879	22.3512	29.8064	27.9129	30.2893
Slc25a4	113623	-0.135312	0.0604684	-2.23773	0.025239	0.168882	117693	114616	121369	122108	98672.5	112628	113218	108678
Naa15	1624.45	-0.195373	0.08741	-2.23513	0.0254085	0.169921	2038.27	1549.42	1687.92	1660.47	1513.92	1489.45	1512.47	1543.67
Map6	82.3057	0.473526	0.211989	2.23373	0.0255011	0.170323	60.0405	84.822	67.6972	63.9033	95.3652	122.732	81.6711	82.2137
Kcne4	26.5151	0.871466	0.390167	2.23357	0.0255113	0.170323	13.4574	23.7502	23.694	14.2007	22.3512	46.463	45.4877	22.717
Gm14325	250.996	-0.31088	0.139183	-2.2336	0.0255093	0.170323	325.047	230.716	252.736	302.273	211.592	238.451	201.593	245.559
Ggact	143.297	-0.320825	0.143664	-2.23317	0.0255379	0.170405	166.664	173.037	141.036	156.208	131.127	129.746	121.99	126.566
Sema4c	284.622	0.464428	0.20821	2.23057	0.0257096	0.171455	266.042	219.406	168.115	302.273	366.56	203.385	340.124	411.069
Ddx3y	1873.47	-0.213343	0.0956568	-2.2303	0.0257276	0.171479	2139.72	1844.6	2126.82	1937.39	1873.78	1809.43	1424.59	1831.42
Smim26	128.795	-0.397914	0.178518	-2.22898	0.0258151	0.171967	144.925	140.239	133.138	166.352	81.9545	133.252	114.753	115.748
Nudt18	173.283	-0.33159	0.148832	-2.22794	0.0258843	0.172331	183.227	193.394	197.45	196.782	120.697	162.182	154.038	178.49
Ip6k1	483.081	0.192688	0.0864999	2.22761	0.0259064	0.172382	437.882	472.742	429.877	463.553	523.764	524.243	511.737	500.855
Jtb	360.99	-0.264835	0.118997	-2.22556	0.0260439	0.1732	448.234	373.217	414.081	339.803	318.132	299.818	370.105	324.528
Rabac1	738.103	-0.230207	0.103451	-2.22527	0.0260633	0.173233	729.803	903.638	805.597	748.582	602.738	769.707	696.789	647.974
Dennd5a	3329.47	0.116057	0.0521685	2.22466	0.0261042	0.173312	3160.41	3137.28	3213.36	3270.23	3433.15	3447.03	3400.21	3574.13
Zc3h15	1671.58	-0.157806	0.0709321	-2.22474	0.0260985	0.173312	1932.68	1648.94	1738.69	1730.46	1608.54	1528.02	1549.68	1635.62
Me1	1756.8	-0.175522	0.0789407	-2.22346	0.0261847	0.173653	1769.13	1725.85	2096.36	1864.35	1743.4	1620.94	1564.16	1670.24
Fdx1	677.268	-0.220558	0.0991873	-2.22366	0.0261716	0.173653	622.144	815.423	728.873	749.596	608.698	651.358	578.935	663.119
Itga7	3238.36	-0.168785	0.0759591	-2.22205	0.0262802	0.174129	3036.19	3688.06	3522.51	3464.98	3054.67	3099.87	3218.26	2822.31
Cdk7	379.643	-0.215554	0.0970106	-2.22197	0.0262856	0.174129	419.249	416.194	367.821	428.051	350.169	353.294	343.225	359.144
Lamtor4	330.887	-0.256589	0.115516	-2.22123	0.0263352	0.174361	362.314	410.539	327.203	339.803	274.92	303.324	292.569	336.427
Rnf144b	370.296	0.30552	0.137597	2.22039	0.0263924	0.174643	326.082	323.455	367.821	308.359	384.441	479.533	460.046	312.629
Fcrls	61.3709	0.598768	0.2697	2.22013	0.0264102	0.174664	69.3572	32.7979	36.1052	56.803	89.4049	63.1195	80.6373	62.7421
Lnx2	431.256	0.269513	0.121412	2.21982	0.0264309	0.174697	425.46	400.36	342.999	393.563	421.693	419.043	564.461	482.465
Gm7072	226.251	-0.291657	0.131399	-2.21962	0.0264443	0.174697	280.534	268.038	227.914	220.111	221.277	185.852	196.424	209.861
6430571L13Rik	102.919	-0.470711	0.212194	-2.2183	0.0265342	0.175193	84.8849	142.501	148.934	102.448	96.8553	71.0094	84.7726	91.9496
Rhbdf2	238.813	0.283007	0.127615	2.21767	0.0265771	0.17538	222.564	206.966	203.092	228.226	269.705	218.288	274.994	286.666
Wdr36	404.447	-0.21129	0.0953248	-2.21652	0.0266556	0.17551	471.008	419.586	428.749	416.893	391.146	356.801	382.51	368.88
Micu2	2231.25	-0.146843	0.0662314	-2.21712	0.0266151	0.17551	2323.98	2333.17	2547.67	2175.76	2153.17	2116.26	2132.75	2067.24
Irf6	29.248	-1.06874	0.482155	-2.21659	0.0266511	0.17551	40.3721	32.7979	18.0526	67.9607	38.7421	14.9032	10.3381	10.8176
Ldhd	672.786	-0.242218	0.109268	-2.21673	0.0266414	0.17551	653.2	778.101	795.442	691.779	631.05	701.328	515.872	615.521
Tmem25	132.816	-0.405086	0.182846	-2.21546	0.0267288	0.175894	136.644	182.085	154.575	130.85	87.9148	106.952	126.125	137.383
Rbm24	3112.77	-0.221816	0.100134	-2.21518	0.0267475	0.175921	3608.64	3469.79	3279.93	3047.07	2405.74	3397.06	2762.34	2931.57
Twf1	320.258	0.241122	0.108892	2.21432	0.0268065	0.176212	328.153	262.383	296.739	287.058	365.07	334.884	354.597	333.182
Tmem141	227.346	-0.300475	0.135828	-2.21218	0.0269544	0.176989	223.599	255.597	265.147	258.656	173.594	218.288	236.743	187.144
Tubb5	1584.16	0.213224	0.0963828	2.21226	0.0269485	0.176989	1547.6	1410.31	1441.95	1466.73	1378.33	1855.01	1741.97	1831.42
Ndufaf2	457.739	-0.254522	0.115068	-2.21192	0.0269723	0.17701	550.717	411.67	544.962	484.854	432.124	404.14	455.911	377.534
Nepn	34.379	0.662306	0.299467	2.21162	0.0269932	0.177049	25.8795	24.8811	25.9506	29.4158	42.4673	28.9298	43.4201	54.088
Camsap2	1357.19	0.150816	0.0682517	2.2097	0.0271257	0.177821	1357.12	1256.5	1215.16	1316.61	1455.06	1443.86	1455.61	1357.61
Ubn1	883.363	0.179793	0.0814156	2.20834	0.0272208	0.178346	860.236	876.494	754.824	823.643	993.139	967.832	900.45	890.288
Mief2	558.058	-0.243375	0.110244	-2.2076	0.0272725	0.178587	506.204	648.04	698.409	568.03	514.078	483.04	546.886	499.773
Ttc19	917.904	-0.157812	0.0715117	-2.2068	0.0273278	0.178851	938.91	953.4	1021.1	958.55	870.208	840.717	855.996	904.351
Lcp2	27.7182	0.781909	0.354443	2.20602	0.0273827	0.179112	25.8795	13.5715	20.3092	21.3011	29.8016	28.9298	28.9467	53.0062
Med30	173.63	-0.304708	0.138144	-2.20573	0.0274031	0.179148	201.86	195.656	188.424	180.552	146.773	142.019	150.937	182.817
D8Ertd738e	1325.65	-0.222595	0.100981	-2.20433	0.0275008	0.179688	1743.25	1255.37	1377.64	1333.86	1189.83	1252.75	1278.83	1173.71
Cdc16	477.614	-0.192031	0.0871363	-2.20381	0.027538	0.179756	487.57	522.504	506.601	520.356	432.869	447.973	471.418	431.622
Uckl1os	72.2283	-0.635726	0.288473	-2.20376	0.0275413	0.179756	55.8998	145.894	84.6215	65.932	67.7987	54.3529	57.8935	45.4339
Kcnq4	51.2525	0.536063	0.243303	2.20327	0.0275755	0.179881	34.161	45.2384	45.1315	42.6022	47.6826	69.2561	59.9611	65.9873
Spty2d1	296.065	0.332194	0.150788	2.20306	0.0275908	0.179882	319.871	277.085	195.194	255.613	347.189	274.395	342.192	356.981
Zfp207	807.943	-0.221402	0.100558	-2.20174	0.0276836	0.180277	1007.23	771.315	876.679	823.643	704.064	810.91	778.46	691.244
Tmc8	46.9135	0.599367	0.272247	2.20156	0.0276967	0.180277	34.161	39.5836	39.49	35.5018	40.2322	52.5996	78.5697	55.1697
Nckap1l	85.984	0.411483	0.186894	2.20169	0.0276873	0.180277	82.8145	82.5601	68.8255	60.8603	91.64	99.0626	97.1783	104.931
Eif4g3	2300.12	0.139343	0.0633354	2.20008	0.0278009	0.180562	2188.37	2259.66	2034.3	2273.13	2343.9	2494.1	2352.96	2454.51
Dynlt3	694.509	-0.210516	0.0956732	-2.20037	0.0277808	0.180562	838.497	697.803	780.774	664.392	677.987	652.235	598.577	645.81
Cct6a	1698.59	-0.153401	0.0697101	-2.20056	0.027767	0.180562	1895.42	1629.71	1874.08	1754.81	1583.21	1585	1642.73	1623.72
Src	81.2766	0.463601	0.210701	2.20027	0.0277874	0.180562	74.5331	88.2149	57.5426	53.7599	106.541	96.4326	90.9754	82.2137
Klhl41	1462.48	-0.18888	0.0858957	-2.19895	0.0278817	0.180925	1658.36	1538.11	1678.89	1358.2	1367.89	1450	1254.01	1394.39
Hip1r	680.491	0.232092	0.10555	2.19887	0.027887	0.180925	577.631	674.053	687.126	566.001	695.868	848.607	670.944	723.697
Pdia4	1346.58	0.212083	0.0964931	2.19791	0.0279555	0.181271	1346.77	1067.63	1365.23	1210.11	1442.4	1275.54	1531.08	1533.94
Bach2	129.684	0.368244	0.167687	2.19601	0.0280909	0.181853	113.87	135.715	95.9043	107.52	138.578	163.935	125.091	156.855
Samd4b	584.299	0.22716	0.103422	2.19643	0.0280609	0.181853	475.148	635.6	520.14	522.384	601.993	599.635	658.538	660.955
Ephx1	539.82	0.296535	0.135029	2.19609	0.0280857	0.181853	427.53	532.682	579.939	399.649	583.367	707.464	520.007	567.924
Ptges3l	373.253	-0.215199	0.0980147	-2.19558	0.0281223	0.181931	422.354	385.658	373.463	422.979	355.384	355.047	340.124	331.018
Rasl12	73.5968	0.473952	0.215882	2.19542	0.0281335	0.181931	45.548	75.7744	59.7992	65.932	100.581	76.2694	83.7387	81.132
Mllt6	2288.68	0.134272	0.061172	2.195	0.0281639	0.181996	2077.61	2258.53	2227.24	2168.66	2506.32	2417.83	2342.62	2310.64
Immp2l	173.38	-0.314885	0.143465	-2.19485	0.028174	0.181996	157.348	197.918	206.476	207.939	158.694	163.059	157.139	138.465
Cdkl2	127.191	-0.368369	0.167881	-2.19423	0.0282189	0.182187	169.77	136.846	147.806	119.692	128.147	101.693	106.483	107.094
Zfp287	55.2811	0.54421	0.248097	2.19354	0.0282685	0.182409	45.548	58.81	41.7466	34.4875	78.2293	65.7495	51.6906	65.9873
D3Ertd751e	383.695	-0.259595	0.118358	-2.1933	0.0282857	0.182421	473.078	438.813	406.183	354.004	330.053	363.814	316.346	387.27
Cct3	1514.04	-0.155461	0.0708933	-2.19288	0.0283158	0.182517	1690.45	1436.32	1620.22	1634.1	1439.42	1401.78	1454.57	1435.49
Vps13a	1517.92	-0.190341	0.0868858	-2.19071	0.0284729	0.183431	1878.85	1526.8	1532.21	1532.67	1340.33	1506.98	1376	1449.56
Mob4	353.362	-0.269765	0.123197	-2.1897	0.028546	0.183802	433.741	352.86	367.821	390.52	301.742	348.034	363.902	268.276
Sumo2	772.836	-0.223131	0.101935	-2.18895	0.0286007	0.184055	960.648	750.958	790.929	825.672	631.795	781.981	704.026	736.678
Cops3	773.296	-0.174111	0.0795987	-2.18736	0.028716	0.184598	887.151	796.196	755.952	839.872	730.885	734.641	729.871	711.798
Nupl1	409.42	-0.205039	0.0937347	-2.18744	0.0287105	0.184598	419.249	416.194	471.624	446.309	366.56	384.854	388.713	381.861
Nos2	230.621	0.383986	0.17557	2.18708	0.0287368	0.184633	193.579	247.68	141.036	217.068	227.237	239.328	250.182	328.855
Psma1	830.251	-0.196624	0.0899725	-2.18538	0.0288608	0.185231	937.874	782.625	946.632	879.431	733.865	843.347	735.04	783.194
Zfp867	117.86	-0.340851	0.155966	-2.18541	0.0288586	0.185231	128.363	139.108	127.496	132.878	116.226	104.323	98.2121	96.2766
Atp6v0b	370.11	-0.248594	0.113778	-2.18491	0.0288953	0.185352	387.158	409.408	357.667	452.395	330.053	317.351	386.646	320.201
Sorbs2os	38.3677	-0.638201	0.292285	-2.18349	0.029	0.185481	45.548	54.2861	33.8486	53.7599	36.507	34.1897	20.6762	28.1257
Bach1	775.515	0.197885	0.0906397	2.18321	0.0290204	0.185481	763.964	775.839	718.718	632.947	870.953	834.58	847.726	759.395
Arsa	138.971	0.372325	0.170466	2.18416	0.0289506	0.185481	108.694	149.287	94.7761	131.864	166.144	141.142	170.579	149.283
2700081O15Rik	310.433	0.243646	0.111578	2.18364	0.028989	0.185481	307.449	286.133	245.966	297.201	326.328	363.814	327.718	328.855
Golim4	1469.54	0.163155	0.0747332	2.18316	0.0290241	0.185481	1540.35	1405.78	1290.76	1309.51	1586.19	1560.45	1522.8	1540.43
Anxa5	1144.5	0.220052	0.100767	2.18377	0.0289789	0.185481	1244.29	976.019	928.58	1079.26	1275.51	1101.08	1296.4	1254.84
Eif2s1	924.458	-0.19013	0.0870424	-2.18433	0.0289378	0.185481	1070.38	919.471	1036.9	912.905	824.015	824.937	944.904	862.162
Crebrf	1272.79	0.184479	0.0845549	2.18176	0.0291269	0.186038	1245.32	1170.54	1151.98	1200.98	1530.31	1370.22	1305.7	1207.24
H1f5	41.5698	-0.701285	0.321558	-2.1809	0.0291909	0.186049	46.5832	81.4292	34.9769	42.6022	24.5863	33.3131	26.8791	42.1886
Sh3pxd2a	2851.3	0.158672	0.0727465	2.18116	0.0291714	0.186049	2519.63	2957.46	2466.43	2835.08	3028.59	2973.63	2966.01	3063.54
Tmem147	402.656	-0.266286	0.12209	-2.18107	0.0291785	0.186049	425.46	385.658	464.854	480.796	298.016	384.854	407.322	374.289
Ipo11	622.752	-0.2112	0.0968202	-2.18136	0.0291567	0.186049	718.416	627.683	696.153	630.919	563.996	594.375	640.963	509.509
Gtf2h5	253.278	-0.274114	0.125727	-2.18023	0.0292406	0.186267	307.449	249.942	280.943	268.8	204.886	214.782	240.878	258.541
A4galt	56.6187	0.574264	0.263469	2.17963	0.0292851	0.18645	28.9851	42.9765	68.8255	41.5879	64.8185	72.7628	71.333	61.6603
Dgcr6	272.419	-0.259852	0.119248	-2.17908	0.0293259	0.186512	260.866	307.621	319.305	299.23	221.277	262.998	264.656	243.396
Brox	732.493	0.166726	0.0765058	2.17925	0.0293127	0.186512	680.114	726.077	709.692	646.134	784.528	774.967	766.054	772.376
P2rx7	71.5868	0.435944	0.200111	2.17851	0.0293681	0.186598	69.3572	55.4171	55.286	62.889	83.4446	71.8861	87.874	86.5408
Lamtor1	1020.14	-0.179524	0.0824163	-2.17826	0.0293864	0.186598	1045.53	1107.21	1162.14	1017.38	869.463	950.299	973.851	1035.24
Lipe	312.542	0.441287	0.202581	2.17832	0.029382	0.186598	188.403	240.895	408.44	224.169	442.554	364.69	315.313	315.874
2310011J03Rik	147.98	-0.310759	0.142718	-2.17744	0.0294479	0.186889	153.207	183.216	170.371	149.108	135.597	127.992	131.294	133.056
Rars2	216.615	-0.288201	0.132374	-2.17717	0.0294677	0.186916	266.042	212.621	243.71	229.241	187.75	174.455	223.303	195.798
Ssr4	413.438	-0.248358	0.114104	-2.17659	0.0295109	0.18709	392.334	501.016	459.213	442.252	323.348	406.77	386.646	395.924
Nin	1181.69	0.178238	0.081924	2.17565	0.0295817	0.18739	1068.31	1196.56	1001.92	1167.5	1218.89	1277.29	1181.65	1341.38
Urm1	172.91	-0.30013	0.137956	-2.17554	0.0295896	0.18739	183.227	178.692	203.092	198.81	164.654	156.922	131.294	166.591
Rps7	2448.6	-0.193322	0.0888763	-2.17518	0.0296168	0.187463	2683.19	2296.98	2800.41	2666.7	2171.05	2075.93	2597.97	2296.58
Mob1b	370.056	-0.253779	0.116727	-2.17413	0.0296952	0.18786	459.621	331.371	402.798	414.864	314.407	345.404	333.921	358.062
Zfp933	184.825	-0.273077	0.125634	-2.1736	0.0297355	0.188016	195.649	199.049	203.092	211.997	177.32	170.072	160.241	161.182
Slc25a11	5268.81	-0.174008	0.0800731	-2.17311	0.0297721	0.188047	5025.81	5778.08	5970.89	5568.72	4379.35	5295.03	5206.28	4926.33
Tlnrd1	261.753	0.269845	0.124167	2.17324	0.0297619	0.188047	222.564	261.252	218.888	245.47	268.96	258.615	290.501	327.773
Npdc1	156.88	0.350343	0.161256	2.17259	0.0298112	0.188195	146.996	158.334	101.546	144.036	169.124	158.675	189.188	187.144
Rnase4	236.098	0.319008	0.14688	2.1719	0.0298632	0.188424	159.418	219.406	198.578	262.714	257.784	261.245	265.69	263.949
Net1	383.545	0.222279	0.102435	2.16995	0.0300104	0.189252	327.117	355.122	372.335	362.119	406.047	426.933	447.64	371.044
Lrrn4cl	81.4506	0.622972	0.287228	2.16891	0.0300892	0.189649	37.2665	96.1317	73.3386	49.7026	70.7789	92.9259	94.0769	137.383
Arfgap3	170.59	0.295614	0.136325	2.16844	0.0301251	0.189676	151.137	152.68	164.73	144.036	187.75	179.715	172.647	212.025
Map3k7	1571.04	-0.152998	0.0705535	-2.16854	0.0301175	0.189676	1617.99	1790.31	1590.88	1618.88	1493.06	1535.91	1387.38	1533.94
Gmfb	397.526	-0.200693	0.0926176	-2.1669	0.0302428	0.190261	425.46	404.884	435.519	435.151	376.246	375.21	379.409	348.327
Adamtsl2	107.167	0.528071	0.24371	2.1668	0.03025	0.190261	134.574	66.7267	76.7235	72.018	100.581	106.952	137.497	162.264
Runx1	63.8864	0.478751	0.221107	2.16524	0.030369	0.190909	62.1109	58.81	44.0032	48.6882	84.9346	62.2428	71.333	78.9684
Mrpl41	715.883	-0.204854	0.0946309	-2.16477	0.0304051	0.191021	778.457	812.03	755.952	719.166	587.837	739.901	631.659	702.062
Aplnr	412.037	0.418396	0.193291	2.16459	0.0304188	0.191021	296.062	278.216	319.305	516.298	508.118	360.307	418.694	599.295
Msr1	31.2496	0.638984	0.295231	2.16435	0.0304375	0.191038	23.8092	28.274	19.1809	26.3728	37.9971	35.9431	35.1496	43.2704
Lars	1361.49	-0.144336	0.0667294	-2.163	0.0305408	0.191362	1442.01	1367.33	1526.57	1382.54	1285.2	1298.33	1324.31	1265.66
Ndufa2	2957.28	-0.188733	0.0872452	-2.16325	0.0305222	0.191362	2865.38	3301.27	3343.11	3090.69	2372.21	3004.31	2942.23	2739.02
Ppp1r13b	1029.37	0.169139	0.078202	2.16284	0.0305532	0.191362	967.895	992.983	925.195	987.966	1041.57	1032.71	1077.23	1209.41
Trim55	2372.27	-0.160618	0.0742564	-2.16302	0.0305396	0.191362	2600.38	2501.68	2327.65	2586.56	2242.57	2309.12	2008.7	2401.51
Slc39a6	127.848	0.344474	0.159298	2.16244	0.0305841	0.191455	122.151	95.0007	128.625	104.477	140.813	131.499	150.937	149.283
Churc1	514.257	-0.207661	0.0960741	-2.16147	0.0306593	0.191825	555.892	563.218	539.321	547.743	471.611	547.036	442.471	446.767
Podxl2	156.111	-0.331678	0.153562	-2.15989	0.0307809	0.192395	138.714	186.609	189.552	180.552	128.892	128.869	155.072	140.629
Lppos	64.7333	-0.513777	0.237874	-2.15987	0.0307826	0.192395	84.8849	88.2149	68.8255	61.8746	42.4673	52.5996	46.5215	72.4779
Cyp3a13	36.9349	-0.86569	0.400874	-2.1595	0.030811	0.192472	67.2868	38.4527	20.3092	64.9177	27.5665	35.0664	29.9805	11.8994
Gk	525.895	-0.207759	0.0962304	-2.15898	0.0308518	0.192526	631.461	563.218	525.781	533.542	473.101	500.573	455.911	523.572
Tsg101	785.586	-0.159516	0.0738784	-2.15917	0.0308372	0.192526	825.04	790.541	864.267	836.829	767.392	729.381	745.378	725.861
Tubb2b	37.4391	0.693572	0.321405	2.15794	0.0309324	0.192928	32.0906	18.0954	21.4374	42.6022	49.1727	54.3529	33.082	48.6792
Trpv4	75.9943	0.445923	0.206684	2.15751	0.0309656	0.193034	52.7943	63.3338	66.5689	74.0467	70.0338	92.0493	97.1783	91.9496
Iqgap2	119.33	0.365965	0.169743	2.156	0.0310839	0.193671	78.6738	107.441	122.983	108.534	137.088	137.636	129.226	133.056
Pex2	321.907	-0.246552	0.114379	-2.15556	0.031118	0.193782	307.449	364.169	370.078	356.033	300.996	275.271	330.82	270.44
Ift43	214.07	-0.263159	0.12215	-2.1544	0.0312086	0.194245	227.74	251.073	231.299	224.169	181.79	213.905	194.357	188.226
Psme4	8874.96	-0.139599	0.0648346	-2.15316	0.0313058	0.194546	8420.17	9442.39	9522.74	9828.94	8107.53	8258.14	8788.43	8631.36
Gpr27	285.442	-0.271806	0.126228	-2.15329	0.0312955	0.194546	257.76	335.895	349.769	305.316	237.668	258.615	284.298	254.213
Anapc2	1094.88	0.153447	0.0712525	2.15357	0.0312736	0.194546	954.437	1091.38	1044.79	1055.93	1127.25	1141.41	1172.34	1171.55
Asnsd1	767.424	-0.193953	0.0901062	-2.1525	0.0313582	0.19477	921.312	715.898	823.649	813.499	689.163	723.244	726.77	725.861
Nbeal2	295.599	0.264268	0.122809	2.15186	0.0314081	0.194978	247.408	253.335	282.072	290.101	270.45	335.761	353.564	332.1
Cped1	663.645	0.226867	0.105448	2.15146	0.0314399	0.195075	625.25	520.242	601.377	699.894	801.664	694.315	673.011	693.408
Msra	441.706	-0.252738	0.11754	-2.15024	0.0315364	0.195571	410.967	490.837	574.298	445.295	379.971	406.77	440.404	385.106
Cnep1r1	243.735	-0.280354	0.130433	-2.14941	0.0316017	0.195875	301.238	244.287	247.095	274.886	204.886	199.878	221.236	256.377
Szt2	420.604	0.249039	0.115917	2.14843	0.03168	0.196258	376.806	384.527	331.716	445.295	491.727	495.313	419.728	419.723
Znhit1	238.296	-0.27842	0.129662	-2.14727	0.0317715	0.196621	226.705	294.05	277.558	246.484	193.711	234.068	209.864	223.924
Mrpl47	248.041	-0.274761	0.127953	-2.14737	0.031764	0.196621	286.745	240.895	313.664	244.456	217.552	212.152	223.303	245.559
Atp5a1	89906.5	-0.112689	0.0525208	-2.14561	0.0319043	0.196981	89125	94924.9	96242.8	93372.9	85798.9	88163.9	89416.4	82207.2
Gpsm1	1602.33	-0.251813	0.117345	-2.14591	0.0318801	0.196981	1406.81	2004.06	1857.16	1701.05	1428.24	1747.18	1305.7	1368.43
Triap1	148.299	-0.308392	0.143739	-2.14551	0.0319122	0.196981	144.925	183.216	161.345	167.366	139.323	128.869	126.125	135.22
Tmem205	238.072	-0.260686	0.121465	-2.14618	0.0318588	0.196981	266.042	258.99	249.351	262.714	189.24	235.821	233.641	208.78
Zfp160	112.029	-0.36223	0.168806	-2.14583	0.0318866	0.196981	119.046	125.537	132.01	128.821	114.736	99.9392	97.1783	78.9684
Sh3pxd2b	152.965	0.484781	0.22606	2.14448	0.0319942	0.197386	121.116	136.846	81.2366	170.409	207.866	120.102	210.898	175.245
Atp5g2	645.103	-0.223032	0.104044	-2.14364	0.032062	0.197498	762.929	642.386	698.409	673.521	499.922	632.072	653.369	598.213
Ssr3	2490.14	-0.166521	0.0776795	-2.1437	0.032057	0.197498	2865.38	2568.41	2586.03	2511.5	2181.48	2184.64	2495.62	2528.07
Tpgs1	143.616	-0.373534	0.17423	-2.14391	0.03204	0.197498	138.714	187.739	162.473	159.251	102.816	142.019	149.903	106.012
Gpcpd1	3117.87	-0.281748	0.131499	-2.14259	0.0321462	0.197871	3366.41	3619.07	3847.46	2854.35	2664.27	3717.04	2357.09	2517.25
Ehmt2	895.315	0.191428	0.0893516	2.14241	0.0321604	0.197871	757.753	920.602	872.165	796.256	1031.88	973.969	883.909	925.986
Cetn3	456.725	-0.301679	0.140823	-2.14226	0.0321723	0.197871	622.144	452.384	416.338	526.442	405.302	482.163	340.124	408.905
Ric1	629.546	0.221209	0.103318	2.14104	0.0322708	0.198375	519.661	696.672	528.038	581.216	669.792	653.988	695.755	691.244
Cs	19777.1	-0.130238	0.0608469	-2.14043	0.0323201	0.198498	19066	21322	20712	21577	18174.5	19965.1	18923.9	18476.5
Tmem245	2126.8	-0.132339	0.0618296	-2.14038	0.032324	0.198498	2137.65	2347.87	2191.13	2222.42	2100.27	2032.1	1937.36	2045.61
Epm2aip1	867.169	-0.174992	0.0818153	-2.13887	0.0324462	0.199044	848.849	893.459	935.349	1000.14	820.29	770.584	803.272	865.408
Tcaim	779.503	-0.173187	0.0809639	-2.13906	0.0324308	0.199044	839.532	834.649	827.034	804.37	722.69	760.064	786.731	660.955
Polr1e	295.872	-0.319533	0.149409	-2.13865	0.0324639	0.19905	426.495	277.085	297.868	311.402	225.747	286.668	285.332	256.377
Chmp4c	398.376	-0.274748	0.128497	-2.13816	0.0325038	0.199192	398.545	433.158	519.012	394.578	329.308	421.673	314.279	376.452
Tefm	240.844	-0.270325	0.126449	-2.13782	0.0325313	0.199258	286.745	238.633	273.045	253.585	191.475	220.918	247.081	215.27
Dmac2l	228.177	-0.284325	0.133016	-2.13753	0.0325545	0.199298	241.197	257.859	286.585	218.083	209.356	231.438	184.018	196.88
Palld	7528.57	-0.129248	0.060487	-2.13679	0.0326149	0.199464	7624.11	7817.2	8242.13	7777.95	6894.61	7418.3	6814.89	7639.39
Tmem184b	704.639	0.207985	0.0973334	2.13683	0.0326115	0.199464	707.029	588.1	617.173	700.908	720.454	686.425	820.846	796.175
Ptpn11	6233.17	0.139752	0.0654099	2.13655	0.0326344	0.199481	6039.25	5462.54	6345.48	5877.08	6165.21	6639.82	6856.24	6479.74
Txnl1	1058.63	-0.167592	0.0785078	-2.13472	0.0327841	0.200293	1216.34	1103.82	1102.34	1057.96	963.338	1082.67	961.445	981.156
Pgm2	87.2588	0.475962	0.223078	2.13362	0.0328743	0.200742	91.096	87.084	49.6446	63.9033	108.031	84.1593	94.0769	120.075
Mdc1	489.576	0.189804	0.0889735	2.13327	0.0329029	0.200814	499.993	439.944	446.801	443.266	538.664	524.243	505.534	518.163
Galnt11	349.063	-0.244421	0.114631	-2.13224	0.0329869	0.201223	388.193	363.038	329.46	432.108	309.937	312.091	303.941	353.735
Abi3	104.424	0.483552	0.226822	2.13186	0.0330188	0.201315	87.9904	52.0242	100.417	107.52	100.581	154.292	116.821	115.748
Ncf2	47.6955	0.604811	0.28381	2.13104	0.0330856	0.201619	46.5832	45.2384	37.2335	22.3154	43.9574	71.0094	57.8935	57.3333
Ddx27	508.6	0.188329	0.0883934	2.13058	0.0331239	0.201647	499.993	437.682	502.087	462.538	560.271	536.516	539.65	530.062
Jup	4937.56	0.163911	0.0769278	2.13072	0.0331125	0.201647	4110.71	5243.13	4683.52	4592.92	5281.59	4994.33	5187.67	5406.63
Matr3	2246.22	-0.161868	0.0760114	-2.12953	0.0332106	0.202072	2587.95	2196.33	2268.98	2435.43	2288.77	1993.52	2065.56	2133.23
Epas1	13607.5	0.171131	0.0803818	2.12898	0.0332561	0.202246	12436.7	13346.5	12721.4	12700.5	12793.1	16661.8	13706.3	14493.4
Plpp6	150.27	0.311725	0.146554	2.12702	0.0334181	0.202898	124.222	145.894	130.881	134.907	157.204	153.415	192.289	163.346
Btbd7	840.637	0.157477	0.0740399	2.12692	0.0334264	0.202898	744.296	799.589	818.008	818.571	906.715	898.576	889.078	850.263
Zswim6	193.866	0.276391	0.129932	2.12719	0.033404	0.202898	182.192	154.942	173.756	190.696	217.552	226.178	210.898	194.717
Rnf113a1	27.9469	-0.655255	0.308115	-2.12666	0.0334483	0.202898	39.3369	32.7979	29.3354	35.5018	24.5863	21.9165	21.71	18.3899
Pigg	320.186	-0.254738	0.119781	-2.12669	0.0334456	0.202898	407.862	331.371	294.483	359.076	283.115	302.448	301.873	281.257
Akap13	5306.23	0.148703	0.0699458	2.12597	0.0335056	0.203142	5118.97	5417.3	4528.94	5068.65	5859.75	5696.54	5493.68	5266.01
Ivns1abp	16201.1	-0.222491	0.104689	-2.12526	0.0335651	0.20336	20818.5	16111.7	17613.7	15247.5	13459.9	17415.7	13955.4	14986.7
Gnb5	383.21	-0.21035	0.0989822	-2.12513	0.0335756	0.20336	403.721	413.932	382.489	444.28	355.384	363.814	373.206	328.855
Stard13	864.299	0.188408	0.088689	2.12437	0.0336394	0.203457	819.864	839.173	845.087	729.309	906.715	1009.04	937.667	827.546
Atp8a2	236.14	-0.352596	0.165957	-2.12463	0.0336177	0.203457	269.147	298.574	276.43	214.025	150.498	227.932	202.627	249.886
Zfp120	162.207	-0.311224	0.146519	-2.12412	0.0336597	0.203457	187.368	208.097	151.19	172.438	147.518	154.292	143.7	133.056
Osgep	754.811	-0.176078	0.0828937	-2.12415	0.033658	0.203457	730.838	825.601	793.185	852.044	676.497	685.548	739.175	735.597
Rftn1	1134.32	0.187135	0.0881354	2.12327	0.0337316	0.203789	1015.51	1146.79	1061.72	1017.38	1113.84	1109.85	1254.01	1355.44
Rps2	5721.23	-0.13672	0.0644471	-2.12142	0.0338861	0.204515	5714.2	6285.88	6079.21	5887.22	5014.87	5627.28	5396.5	5764.7
Adamtsl3	213.688	0.499292	0.235352	2.12147	0.0338825	0.204515	85.9201	268.038	191.809	163.308	268.215	243.711	242.946	245.559
Prss23	198.231	0.396406	0.186932	2.12059	0.033956	0.204627	150.101	185.478	121.855	226.197	216.807	189.359	220.202	275.849
Mlf1	2803.56	-0.280071	0.132066	-2.12068	0.0339488	0.204627	2898.51	3589.67	2870.36	2940.57	2174.77	3055.16	1955.97	2943.47
Wdr59	234.27	0.262361	0.123716	2.12067	0.0339493	0.204627	190.473	214.883	213.246	234.312	268.96	271.765	228.472	252.05
Tmem106a	49.8068	0.554254	0.261535	2.11924	0.0340705	0.205213	53.8294	32.7979	44.0032	30.4302	50.6628	56.9829	71.333	58.415
Mbtps1	1041.19	0.189522	0.0894483	2.11878	0.0341087	0.20534	902.678	1007.69	896.988	1085.34	1221.87	1059.01	1095.84	1060.12
Gpr89	176.355	-0.292044	0.13788	-2.11811	0.0341656	0.205372	190.473	175.299	222.272	188.667	167.634	142.019	164.376	160.1
Pkn3	59.9799	0.505437	0.238606	2.11829	0.0341502	0.205372	60.0405	55.4171	46.2597	36.5162	64.8185	74.5161	57.8935	84.3772
Fam120aos	95.9843	-0.401034	0.189305	-2.11845	0.0341367	0.205372	111.8	124.406	101.546	99.4052	76.7392	99.0626	65.1301	89.786
P2rx5	188.675	-0.286492	0.135295	-2.11753	0.0342151	0.205566	237.057	178.692	213.246	199.825	160.929	177.962	166.444	175.245
Pop4	164.829	-0.29487	0.139313	-2.1166	0.0342935	0.205727	188.403	185.478	172.628	180.552	153.478	160.429	124.057	153.61
Zfp36l1	1282.93	0.294419	0.139094	2.11668	0.0342869	0.205727	1384.04	946.614	1056.08	1222.28	1561.61	1187	1184.75	1721.08
Cul2	870.142	-0.191117	0.0902806	-2.11692	0.0342665	0.205727	1054.85	843.697	880.063	930.148	765.902	824.937	793.967	867.571
Ehd3	78.2643	0.423894	0.200302	2.11628	0.0343212	0.20579	68.322	64.4648	80.1083	54.7743	87.9148	90.296	102.347	77.8867
Clstn1	2064.84	0.136666	0.064601	2.11553	0.0343844	0.206065	1902.66	2059.48	1968.86	1939.42	2226.93	2151.32	2254.74	2015.32
Ldlrad3	127.773	0.352545	0.166666	2.11528	0.0344058	0.20609	106.624	140.239	101.546	100.42	125.912	152.539	148.869	146.038
Sema6d	884.195	0.238073	0.112571	2.11488	0.0344405	0.206091	810.547	747.565	769.491	915.948	910.44	884.55	858.064	1176.95
Hrct1	35.215	0.691247	0.326847	2.1149	0.0344387	0.206091	12.4222	27.1431	36.1052	32.4588	52.1529	42.0797	38.251	41.1069
Slco3a1	1608.19	0.213395	0.100957	2.11371	0.0345401	0.20648	1583.83	1395.61	1528.83	1450.5	2025.02	1429.83	1678.91	1773
Cplane1	278.755	0.275977	0.130565	2.11371	0.0345398	0.20648	256.725	247.68	226.786	277.929	359.855	262.121	287.4	311.547
Rere	2262.97	0.163488	0.0773606	2.11333	0.0345724	0.20657	2109.7	2197.46	2179.85	2054.04	2323.04	2694.85	2160.67	2384.2
[truncated: 23,240 more rows]

## Sheet: DEGs
Up-regulated		Down-regulated		All-DEGs
1700017B05Rik		2310040G24Rik		1700017B05Rik
2900026A02Rik		2900052L18Rik		2310040G24Rik
4930523C07Rik		6820408C15Rik		2900026A02Rik
4931406P16Rik		9330158H04Rik		2900052L18Rik
Abca1		Aasdhppt		4930523C07Rik
Abca6		Acadl		4931406P16Rik
Abca8a		Acat1		6820408C15Rik
Abca8b		Acot13		9330158H04Rik
Abca9		Acsm2		Aasdhppt
Abcb1a		Acyp2		Abca1
Ablim3		Adi1		Abca6
Ace		Ak1		Abca8a
Ace2		Akap6		Abca8b
Acsl5		Ank1		Abca9
Actb		Apip		Abcb1a
Actn1		Arl6ip5		Ablim3
Actn4		Asb5		Acadl
Acvrl1		Atcayos		Acat1
Adam15		Atp5e		Ace
Adam23		Atp5j		Ace2
Adamts2		Atp5j2		Acot13
Adamts5		Atp5k		Acsl5
Adamts9		Atp5md		Acsm2
Adap2		Atp5pb		Actb
Adarb1		Atp6v1f		Actn1
Adcy4		Atp8a1		Actn4
Adcyap1r1		Auh		Acvrl1
Adgre1		Bloc1s1		Acyp2
Adgrf5		Bri3		Adam15
Adgrg1		Btbd1		Adam23
Adgrl3		C1d		Adamts2
Adgrl4		Cacna2d1		Adamts5
Adora2a		Camk2a		Adamts9
Aebp1		Casq2		Adap2
Afap1l2		Ccdc141		Adarb1
Afdn		Ccser2		Adcy4
Aff3		Cd59a		Adcyap1r1
Agap2		Cdpf1		Adgre1
Ahr		Cetn2		Adgrf5
Akap12		Cfap36		Adgrg1
Akt3		Chchd1		Adgrl3
Angpt2		Chchd2		Adgrl4
Ano1		Chchd6		Adi1
Ano6		Chpt1		Adora2a
Anpep		Cipc		Aebp1
Antxr1		Clybl		Afap1l2
Anxa1		Coa6		Afdn
Anxa2		Commd1		Aff3
Aoc3		Coq5		Agap2
Apod		Cox17		Ahr
App		Cox6c		Ak1
Aqp7		Cox7a1		Akap12
Ar		Cox7a2		Akap6
Arap3		Cox7b		Akt3
Arhgap1		Cox7c		Angpt2
Arhgap17		Cox8b		Ank1
Arhgap23		Cpe		Ano1
Arhgap27		Ctnna3		Ano6
Arhgap31		Cul1		Anpep
Arhgef10		Cycs		Antxr1
Arhgef15		D830005E20Rik		Anxa1
Arhgef2		D830032E09Rik		Anxa2
Arhgef40		Dbi		Aoc3
Arid1a		Ddo		Apip
Arid5b		Dhrs7		Apod
Arl10		Dhrs7c		App
Arpc1b		Dld		Aqp7
Astn1		Dmpk		Ar
Atf5		Dnajc15		Arap3
Atmin		Drap1		Arhgap1
Atn1		Dynll2		Arhgap17
Atp1b2		Emc2		Arhgap23
Atp8b1		Enpp6		Arhgap27
Axl		Etfa		Arhgap31
B4galt4		Fam174a		Arhgef10
Bdh1		Fam92a		Arhgef15
Bicc1		Fastkd2		Arhgef2
Bicral		Fgf1		Arhgef40
Bnc2		Fitm1		Arid1a
Btbd3		Fkbp3		Arid5b
Btg1		Fmc1		Arl10
Btnl9		Fsd1l		Arl6ip5
C1qa		Fsd2		Arpc1b
C1qc		Fxyd1		Asb5
C1qtnf1		Fyco1		Astn1
C1qtnf9		G0s2		Atcayos
C1ra		Gcsh		Atf5
C1s1		Gfm1		Atmin
C4b		Ggct		Atn1
C77080		Ghitm		Atp1b2
Cald1		Ghr		Atp5e
Cap1		Gm20300		Atp5j
Capg		Gm5532		Atp5j2
Capn2		Gpm6a		Atp5k
Car4		Gpr22		Atp5md
Card10		Grb2		Atp5pb
Carhsp1		Gtf2a2		Atp6v1f
Caskin2		H3f3a		Atp8a1
Cav1		Hadh		Atp8b1
Cavin1		Herc3		Auh
Cavin3		Higd1a		Axl
Cbfa2t3		Hint1		B4galt4
Cbr2		Hmcn1		Bdh1
Cbx6		Hmgn2		Bicc1
Ccdc102a		Hopx		Bicral
Ccdc3		Hpf1		Bloc1s1
Ccdc80		Hypk		Bnc2
Ccdc85a		Iars2		Bri3
Ccdc88c		Ide		Btbd1
Ccl6		Idh3a		Btbd3
Ccl9		Idh3b		Btg1
Ccn5		Igfbp5		Btnl9
Cd163		Immt		C1d
Cd248		Inka2		C1qa
Cd300lg		Ipo5		C1qc
Cd34		Kap		C1qtnf1
Cdc42bpb		Kbtbd3		C1qtnf9
Cdc42ep1		Kcnj5		C1ra
Cdc42ep4		Lactb		C1s1
Cdh23		Lrp2		C4b
Cdh5		Lrrc39		C77080
Ceacam1		Lsm3		Cacna2d1
Cep170b		Lsm7		Cald1
Cep85l		Luc7l3		Camk2a
Cfl1		Lypla1		Cap1
Chl1		Lyrm2		Capg
Chst11		Mat2a		Capn2
Chst15		Mboat2		Car4
Cic		Mccc1		Card10
Cilp		Mdp1		Carhsp1
Clec3b		Memo1		Caskin2
Clip3		Micos10		Casq2
Cmip		Mir6516		Cav1
Cmklr1		Mkks		Cavin1
Cmtm3		Mmab		Cavin3
Col12a1		Mmut		Cbfa2t3
Col14a1		Mpc2		Cbr2
Col16a1		Mpv17		Cbx6
Col1a1		Mrpl1		Ccdc102a
Col1a2		Mrpl21		Ccdc141
Col4a1		Mrpl50		Ccdc3
Col4a2		Mrpl53		Ccdc80
Col5a1		Msrb2		Ccdc85a
Col5a2		Mthfd1		Ccdc88c
Col6a1		Myadml2		Ccl6
Col6a2		Mybpc3		Ccl9
Col6a3		Mzt1		Ccn5
Col8a1		Naa20		Ccser2
Colec11		Ncbp2		Cd163
Coro1c		Ndrg2		Cd248
Coro2b		Ndufa1		Cd300lg
Cotl1		Ndufa13		Cd34
Cox4i2		Ndufa4		Cd59a
Cpm		Ndufa6		Cdc42bpb
Cpne8		Ndufab1		Cdc42ep1
Creb3l2		Ndufaf5		Cdc42ep4
Crebbp		Ndufb2		Cdh23
Crispld2		Ndufb3		Cdh5
Crybg1		Ndufb4		Cdpf1
Csf1r		Ndufb6		Ceacam1
Csnk1e		Ndufb7		Cep170b
Cspg4		Ndufb8		Cep85l
Csrp1		Ndufc1		Cetn2
Ctdspl		Ndufc2		Cfap36
Ctif		Ndufs1		Cfl1
Ctnnbip1		Ndufs3		Chchd1
Ctnnd1		Ndufv1		Chchd2
Ctsz		Ndufv2		Chchd6
Cttnbp2nl		Ndufv3		Chl1
Cxcl12		Nebl		Chpt1
Cxcr4		Nkiras1		Chst11
Cygb		Nme4		Chst15
Cyp4b1		Nol7		Cic
Cyth3		Nt5c3		Cilp
Cyyr1		Nudt3		Cipc
D830031N03Rik		Osgepl1		Clec3b
Daam2		Paip2		Clip3
Dab2		Pdf		Clybl
Dab2ip		Pet100		Cmip
Dach1		Pgm5		Cmklr1
Dbn1		Phkb		Cmtm3
Dcbld1		Phpt1		Coa6
Dcbld2		Phyh		Col12a1
Dchs1		Pigv		Col14a1
Dcn		Pin1		Col16a1
Ddr2		Pkia		Col1a1
Dennd2a		Pln		Col1a2
Dennd3		Pmpcb		Col4a1
Dgkh		Polq		Col4a2
Dhrs3		Ppa2		Col5a1
Diaph1		Ppip5k2		Col5a2
Dll4		Ppm1j		Col6a1
Dnm1		Ppp1r14c		Col6a2
Dock1		Ppp1r3b		Col6a3
Dock10		Ppp1r9a		Col8a1
Dock11		Ppp2r3a		Colec11
Dock6		Prdx1		Commd1
Dock9		Prkaa2		Coq5
Dpysl2		Prkab2		Coro1c
Dusp1		Psma2		Coro2b
Dusp6		Psma6		Cotl1
Ebf1		Psma7		Cox17
Ebf2		Psmb5		Cox4i2
Ebf3		Psmc6		Cox6c
Ecm1		Psmd13		Cox7a1
Efnb1		Psmd14		Cox7a2
Efnb2		Ptcd3		Cox7b
Efr3b		Pts		Cox7c
Egr1		Pxmp2		Cox8b
Ehd2		Reep5		Cpe
Elf4		Rida		Cpm
Elk3		Rmrp		Cpne8
Elmsan1		Rnf14		Creb3l2
Emilin1		Rnu11		Crebbp
Emp1		Rnu12		Crispld2
Enc1		Rnu3a		Crybg1
Ep400		Romo1		Csf1r
Epb41l1		Rpl11		Csnk1e
Epb41l2		Rpl17		Cspg4
Ephb6		Rpl27a		Csrp1
Eps8		Rpl36		Ctdspl
Errfi1		Rpl39		Ctif
Esam		Rpl5		Ctnna3
Ets1		Rpl9		Ctnnbip1
Evc		Rpph1		Ctnnd1
F13a1		Rps15a		Ctsz
Fam102b		Rtn2		Cttnbp2nl
Fam114a1		Sacs		Cul1
Fam124a		Sall1		Cxcl12
Fam129b		Scarna10		Cxcr4
Fam171a2		Scarna6		Cycs
Fam20a		Sdhd		Cygb
Fam49a		Selenot		Cyp4b1
Farp1		Sem1		Cyth3
Fat4		Serf2		Cyyr1
Fbln2		Slc34a1		D830005E20Rik
Fbln5		Smpx		D830031N03Rik
Fbn1		Snora15		D830032E09Rik
Fbxl20		Snora16a		Daam2
Fcgr2b		Snora21		Dab2
Fgd5		Snora23		Dab2ip
Fgfr1		Snora61		Dach1
Fkbp5		Snora74a		Dbi
Fli1		Snora7a		Dbn1
Flna		Snord15a		Dcbld1
Flnb		Snord17		Dcbld2
Flt1		Snrpd2		Dchs1
Flt4		Snrpd3		Dcn
Fmnl1		Sorcs2		Ddo
Fmnl3		Spryd7		Ddr2
Fmo1		Srsf2		Dennd2a
Fndc1		Srsf7		Dennd3
Fndc3a		Ss18l2		Dgkh
Fnip2		Suclg1		Dhrs3
Fos		Sumo1		Dhrs7
Fosb		Svip		Dhrs7c
Fscn1		Tesc		Diaph1
Fstl1		Thoc7		Dld
Fstl4		Timm8b		Dll4
Ftl1		Tmem126a		Dmpk
Fzd4		Tmem256		Dnajc15
Galnt10		Tmem65		Dnm1
Galnt16		Tmx4		Dock1
Gas7		Tnnc1		Dock10
Gata2		Tnni3		Dock11
Gda		Tnni3k		Dock6
Ggta1		Tnnt2		Dock9
Gimap6		Tomm40l		Dpysl2
Gipc3		Tomm5		Drap1
Git1		Tpm1		Dusp1
Git2		Trap1		Dusp6
Glcci1		Trdn		Dynll2
Gli3		Tspan3		Ebf1
Glis2		Ube2d3		Ebf2
Gm13889		Ube2w		Ebf3
Gnb4		Ubr3		Ecm1
Gpc6		Uqcc2		Efnb1
Gper1		Uqcr10		Efnb2
Gpr153		Uqcr11		Efr3b
Gpr4		Uqcrh		Egr1
Gprc5b		Uqcrq		Ehd2
Gprc5c		Vdac1		Elf4
Gsn		Wfdc1		Elk3
Gucy1a1		Wipi1		Elmsan1
Gucy1a2		Zfand2a		Emc2
Gucy1b1		Zfp939		Emilin1
Gxylt2		Zfp955a		Emp1
H1f2				Enc1
Hdac7				Enpp6
Helz2				Ep400
Heyl				Epb41l1
Hip1				Epb41l2
Hipk1				Ephb6
Hlx				Eps8
Hmox1				Errfi1
Hpcal1				Esam
Hspa12b				Etfa
Hspg2				Ets1
Htra3				Evc
Ier2				F13a1
Ifi203				Fam102b
Ifitm2				Fam114a1
Ifngr1				Fam124a
Igfbp6				Fam129b
Igfbp7				Fam171a2
Il16				Fam174a
Il17ra				Fam20a
Il17rd				Fam49a
Il4ra				Fam92a
Inf2				Farp1
Inka1				Fastkd2
Inpp5b				Fat4
Ints5				Fbln2
Iqgap1				Fbln5
Itga1				Fbn1
Itga8				Fbxl20
Itih5				Fcgr2b
Itpkb				Fgd5
Itpr2				Fgf1
Itprid2				Fgfr1
Itpripl1				Fitm1
Itpripl2				Fkbp3
Jade2				Fkbp5
Jag1				Fli1
Jcad				Flna
Kank3				Flnb
Kcna2				Flt1
Kcnj8				Flt4
Kctd10				Fmc1
Kdr				Fmnl1
Khnyn				Fmnl3
Kif26a				Fmo1
Kirrel				Fndc1
Kitl				Fndc3a
Klf13				Fnip2
Klf7				Fos
Kmt2d				Fosb
Lama4				Fscn1
Lamb1				Fsd1l
Lamc1				Fsd2
Lasp1				Fstl1
Lats2				Fstl4
Lgals9				Ftl1
Limk1				Fxyd1
Lims2				Fyco1
Lin7a				Fzd4
Loxl1				G0s2
Loxl2				Galnt10
Lrp1				Galnt16
Lrp5				Gas7
Lrrc55				Gata2
Lrrc8a				Gcsh
Lrrc8c				Gda
Lrrk1				Gfm1
Ltbp4				Ggct
Ly6c1				Ggta1
Ly6e				Ghitm
Lyn				Ghr
Lyz2				Gimap6
Maml2				Gipc3
Map1a				Git1
Map1b				Git2
Map2				Glcci1
Map3k11				Gli3
Map3k6				Glis2
Map4k3				Gm13889
Marcks				Gm20300
Mast4				Gm5532
Mcam				Gnb4
Mcc				Gpc6
Med13l				Gper1
Mfap5				Gpm6a
Mfge8				Gpr153
Mgl2				Gpr22
Mgll				Gpr4
Mink1				Gprc5b
Mmp14				Gprc5c
Mmp2				Grb2
Mmp3				Gsn
Mmrn2				Gtf2a2
Mprip				Gucy1a1
Mrc1				Gucy1a2
Mrc2				Gucy1b1
Mrtfa				Gxylt2
Mrvi1				H1f2
Mxra7				H3f3a
Mxra8				Hadh
Myh9				Hdac7
Myl12b				Helz2
Myl9				Herc3
Mylip				Heyl
Mylk				Higd1a
Myo10				Hint1
Myo1b				Hip1
Myo1c				Hipk1
Myo1d				Hlx
Myo1e				Hmcn1
Myo6				Hmgn2
N4bp3				Hmox1
Nav1				Hopx
Nav3				Hpcal1
Ncoa3				Hpf1
Ndrg1				Hspa12b
Ndufa4l2				Hspg2
Nectin1				Htra3
Neurl1b				Hypk
Nfatc4				Iars2
Nid1				Ide
Nos3				Idh3a
Notch1				Idh3b
Notch3				Ier2
Notch4				Ifi203
Nova2				Ifitm2
Nr1d1				Ifngr1
Nr1h3				Igfbp5
Numb				Igfbp6
Numbl				Igfbp7
Nynrin				Il16
Olfml3				Il17ra
Osmr				Il17rd
Palm				Il4ra
Papln				Immt
Papss2				Inf2
Pcbp3				Inka1
Pcdh1				Inka2
Pcdh12				Inpp5b
Pcdh18				Ints5
Pcdh19				Ipo5
Pcolce				Iqgap1
Pcsk6				Itga1
Pde1a				Itga8
Pde2a				Itih5
Pde5a				Itpkb
Pdgfb				Itpr2
Pdgfra				Itprid2
Pdgfrb				Itpripl1
Pdzd2				Itpripl2
Pea15a				Jade2
Peak1				Jag1
Pear1				Jcad
Pecam1				Kank3
Pf4				Kap
Phlpp1				Kbtbd3
Pi16				Kcna2
Pid1				Kcnj5
Piezo1				Kcnj8
Pik3r6				Kctd10
Pkd1				Kdr
Pkd2				Khnyn
Pla1a				Kif26a
Pla2g12a				Kirrel
Pla2g7				Kitl
Plcb1				Klf13
Plekhg1				Klf7
Plekhg2				Kmt2d
Plekhg3				Lactb
Plekhg5				Lama4
Plekhh2				Lamb1
Pls3				Lamc1
Pltp				Lasp1
Plxdc1				Lats2
Plxdc2				Lgals9
Plxnd1				Limk1
Pml				Lims2
Podxl				Lin7a
Postn				Loxl1
Ppp1r14a				Loxl2
Ppp1r16b				Lrp1
Ppp1r18				Lrp2
Ppp1r9b				Lrp5
Prag1				Lrrc39
Prelp				Lrrc55
Prex1				Lrrc8a
Prex2				Lrrc8c
Prg4				Lrrk1
Prickle2				Lsm3
Prkch				Lsm7
Pros1				Ltbp4
Prr12				Luc7l3
Prr13				Ly6c1
Prrg3				Ly6e
Ptbp1				Lyn
Ptbp3				Lypla1
Ptch1				Lyrm2
Ptgds				Lyz2
Ptma				Maml2
Ptpn23				Map1a
Ptprb				Map1b
Ptprg				Map2
Ptprj				Map3k11
Pxdn				Map3k6
Ralbp1				Map4k3
Ramp2				Marcks
Rap2a				Mast4
Rapgef1				Mat2a
Rapgef2				Mboat2
Rapgef3				Mcam
Rarg				Mcc
Rarres2				Mccc1
Rasa3				Mdp1
Rasgrf2				Med13l
Rasgrp2				Memo1
Rasip1				Mfap5
Rassf4				Mfge8
Rela				Mgl2
Rgs4				Mgll
Rgs5				Micos10
Rin3				Mink1
Ripor1				Mir6516
Rnf144a				Mkks
Robo1				Mmab
Robo4				Mmp14
Rps6ka1				Mmp2
S100a6				Mmp3
S1pr3				Mmrn2
Sash1				Mmut
Scara5				Mpc2
Scarf2				Mprip
Scn7a				Mpv17
Sdc3				Mrc1
Sema3g				Mrc2
Sema6a				Mrpl1
Sema7a				Mrpl21
Septin11				Mrpl50
Septin4				Mrpl53
Septin8				Mrtfa
Serpina3n				Mrvi1
Serpine2				Msrb2
Serpinf1				Mthfd1
Serping1				Mxra7
Sfrp1				Mxra8
Sfrp2				Myadml2
Sh2b3				Mybpc3
Sh2d3c				Myh9
Sh3bp4				Myl12b
Sh3d19				Myl9
Sh3rf1				Mylip
Sh3tc1				Mylk
Shank3				Myo10
She				Myo1b
Shroom4				Myo1c
Sipa1				Myo1d
Sipa1l3				Myo1e
Ski				Myo6
Slc12a2				Mzt1
Slc24a3				N4bp3
Slc25a24				Naa20
Slc28a2				Nav1
Slc9a3r2				Nav3
Slco2b1				Ncbp2
Smarcd2				Ncoa3
Sncaip				Ndrg1
Sntb2				Ndrg2
Snx18				Ndufa1
Sod3				Ndufa13
Soga1				Ndufa4
Sorbs3				Ndufa4l2
Sox13				Ndufa6
Sox17				Ndufab1
Sox18				Ndufaf5
Sox9				Ndufb2
Sparc				Ndufb3
Sparcl1				Ndufb4
Specc1				Ndufb6
Spns2				Ndufb7
Spred2				Ndufb8
Spry1				Ndufc1
Sptan1				Ndufc2
Ssh2				Ndufs1
St3gal1				Ndufs3
St8sia4				Ndufv1
Stard8				Ndufv2
Stard9				Ndufv3
Steap4				Nebl
Stim2				Nectin1
Sting1				Neurl1b
Stk10				Nfatc4
Ston1				Nid1
Svep1				Nkiras1
Syne2				Nme4
Synm				Nol7
Tacc1				Nos3
Tanc1				Notch1
Tbc1d1				Notch3
Tbc1d2				Notch4
Tbc1d2b				Nova2
Tbc1d9				Nr1d1
Tbx2				Nr1h3
Tbx3				Nt5c3
Tcf4				Nudt3
Tcof1				Numb
Tek				Numbl
Tgfb1i1				Nynrin
Tgfbi				Olfml3
Tgfbr2				Osgepl1
Thbs2				Osmr
Thbs3				Paip2
Tie1				Palm
Tinagl1				Papln
Tjp1				Papss2
Tle3				Pcbp3
Tln1				Pcdh1
Tmcc3				Pcdh12
Tmem204				Pcdh18
Tmod2				Pcdh19
Tmsb10				Pcolce
Tnc				Pcsk6
Tnfaip3				Pde1a
Tnfrsf1a				Pde2a
Tnfrsf21				Pde5a
Tnks1bp1				Pdf
Tnrc18				Pdgfb
Tns3				Pdgfra
Tnxb				Pdgfrb
Trarg1				Pdzd2
Tril				Pea15a
Trim47				Peak1
Trpc3				Pear1
Trps1				Pecam1
Tshz2				Pet100
Tshz3				Pf4
Tspan13				Pgm5
Tspan14				Phkb
Ttc28				Phlpp1
Ttyh2				Phpt1
Ttyh3				Phyh
Tuba1a				Pi16
Tubb4a				Pid1
Uaca				Piezo1
Ucp2				Pigv
Unc5b				Pik3r6
Unc93b1				Pin1
Ushbp1				Pkd1
Utrn				Pkd2
Vash1				Pkia
Vasn				Pla1a
Vat1				Pla2g12a
Vcan				Pla2g7
Vgll3				Plcb1
Vim				Plekhg1
Vsir				Plekhg2
Vtn				Plekhg3
Vwa1				Plekhg5
Wasf2				Plekhh2
Wipf1				Pln
Zcchc14				Pls3
Zfhx3				Pltp
Zfp36				Plxdc1
Zfp366				Plxdc2
Zfp36l2				Plxnd1
Zfp385a				Pml
				Pmpcb
				Podxl
				Polq
				Postn
				Ppa2
				Ppip5k2
				Ppm1j
				Ppp1r14a
				Ppp1r14c
				Ppp1r16b
				Ppp1r18
				Ppp1r3b
				Ppp1r9a
				Ppp1r9b
				Ppp2r3a
				Prag1
				Prdx1
				Prelp
				Prex1
				Prex2
				Prg4
				Prickle2
				Prkaa2
				Prkab2
				Prkch
				Pros1
				Prr12
				Prr13
				Prrg3
				Psma2
				Psma6
				Psma7
				Psmb5
				Psmc6
				Psmd13
				Psmd14
				Ptbp1
				Ptbp3
				Ptcd3
				Ptch1
				Ptgds
				Ptma
				Ptpn23
				Ptprb
				Ptprg
				Ptprj
				Pts
				Pxdn
				Pxmp2
				Ralbp1
				Ramp2
				Rap2a
				Rapgef1
				Rapgef2
				Rapgef3
				Rarg
				Rarres2
				Rasa3
				Rasgrf2
				Rasgrp2
				Rasip1
				Rassf4
				Reep5
				Rela
				Rgs4
				Rgs5
				Rida
				Rin3
				Ripor1
				Rmrp
				Rnf14
				Rnf144a
				Rnu11
				Rnu12
				Rnu3a
				Robo1
				Robo4
				Romo1
				Rpl11
				Rpl17
				Rpl27a
				Rpl36
				Rpl39
				Rpl5
				Rpl9
				Rpph1
				Rps15a
				Rps6ka1
				Rtn2
				S100a6
				S1pr3
				Sacs
				Sall1
				Sash1
				Scara5
				Scarf2
				Scarna10
				Scarna6
				Scn7a
				Sdc3
				Sdhd
				Selenot
				Sem1
				Sema3g
				Sema6a
				Sema7a
				Septin11
				Septin4
				Septin8
				Serf2
				Serpina3n
				Serpine2
				Serpinf1
				Serping1
				Sfrp1
				Sfrp2
				Sh2b3
				Sh2d3c
				Sh3bp4
				Sh3d19
				Sh3rf1
				Sh3tc1
				Shank3
				She
				Shroom4
				Sipa1
				Sipa1l3
				Ski
				Slc12a2
				Slc24a3
				Slc25a24
				Slc28a2
				Slc34a1
				Slc9a3r2
				Slco2b1
				Smarcd2
				Smpx
				Sncaip
				Snora15
				Snora16a
				Snora21
				Snora23
				Snora61
				Snora74a
				Snora7a
				Snord15a
				Snord17
				Snrpd2
				Snrpd3
				Sntb2
				Snx18
				Sod3
				Soga1
				Sorbs3
				Sorcs2
				Sox13
				Sox17
				Sox18
				Sox9
				Sparc
				Sparcl1
				Specc1
				Spns2
				Spred2
				Spry1
				Spryd7
				Sptan1
				Srsf2
				Srsf7
				Ss18l2
				Ssh2
				St3gal1
				St8sia4
				Stard8
				Stard9
				Steap4
				Stim2
				Sting1
				Stk10
				Ston1
				Suclg1
				Sumo1
				Svep1
				Svip
				Syne2
				Synm
				Tacc1
				Tanc1
				Tbc1d1
				Tbc1d2
				Tbc1d2b
				Tbc1d9
				Tbx2
				Tbx3
				Tcf4
				Tcof1
				Tek
				Tesc
				Tgfb1i1
				Tgfbi
				Tgfbr2
				Thbs2
				Thbs3
				Thoc7
				Tie1
				Timm8b
				Tinagl1
				Tjp1
				Tle3
				Tln1
				Tmcc3
				Tmem126a
				Tmem204
				Tmem256
				Tmem65
				Tmod2
				Tmsb10
				Tmx4
				Tnc
				Tnfaip3
				Tnfrsf1a
				Tnfrsf21
				Tnks1bp1
				Tnnc1
				Tnni3
				Tnni3k
				Tnnt2
				Tnrc18
				Tns3
				Tnxb
				Tomm40l
				Tomm5
				Tpm1
				Trap1
				Trarg1
				Trdn
				Tril
				Trim47
				Trpc3
				Trps1
				Tshz2
				Tshz3
				Tspan13
				Tspan14
				Tspan3
				Ttc28
				Ttyh2
				Ttyh3
				Tuba1a
				Tubb4a
				Uaca
				Ube2d3
				Ube2w
				Ubr3
				Ucp2
				Unc5b
				Unc93b1
				Uqcc2
				Uqcr10
				Uqcr11
				Uqcrh
				Uqcrq
				Ushbp1
				Utrn
				Vash1
				Vasn
				Vat1
				Vcan
				Vdac1
				Vgll3
				Vim
				Vsir
				Vtn
				Vwa1
				Wasf2
				Wfdc1
				Wipf1
				Wipi1
				Zcchc14
				Zfand2a
				Zfhx3
				Zfp36
				Zfp366
				Zfp36l2
				Zfp385a
				Zfp939
				Zfp955a

## Sheet: gprofiler_up
term_name	term_id	source	adjusted_p_value	term_size	query_size	intersection_size
cell migration	GO:0016477	GO:BP	1.45386e-49	1491	627	166
locomotion	GO:0040011	GO:BP	1.76675e-49	1839	627	185
anatomical structure morphogenesis	GO:0009653	GO:BP	2.56385e-49	2715	627	228
cell motility	GO:0048870	GO:BP	4.04895e-48	1653	627	173
localization of cell	GO:0051674	GO:BP	4.04895e-48	1653	627	173
movement of cell or subcellular component	GO:0006928	GO:BP	5.25666e-48	2075	627	195
anatomical structure development	GO:0048856	GO:BP	1.08196e-46	5987	627	353
vasculature development	GO:0001944	GO:BP	6.6244e-46	773	627	116
blood vessel development	GO:0001568	GO:BP	2.39168e-44	743	627	112
system development	GO:0048731	GO:BP	4.437e-44	4876	627	308
multicellular organism development	GO:0007275	GO:BP	3.50631e-43	5441	627	327
developmental process	GO:0032502	GO:BP	1.1395e-42	6536	627	364
biological adhesion	GO:0022610	GO:BP	1.64459e-40	1384	627	147
cell adhesion	GO:0007155	GO:BP	2.74202e-40	1372	627	146
circulatory system development	GO:0072359	GO:BP	3.62623e-39	1174	627	133
tube morphogenesis	GO:0035239	GO:BP	1.61808e-38	911	627	116
blood vessel morphogenesis	GO:0048514	GO:BP	1.32787e-37	647	627	97
regulation of locomotion	GO:0040012	GO:BP	2.97092e-37	1035	627	122
regulation of cell migration	GO:0030334	GO:BP	1.08229e-36	934	627	115
regulation of cell motility	GO:2000145	GO:BP	1.57783e-36	986	627	118
angiogenesis	GO:0001525	GO:BP	2.3101e-36	545	627	88
anatomical structure formation involved in morphogenesis	GO:0048646	GO:BP	2.22842e-35	1165	627	127
tube development	GO:0035295	GO:BP	4.04903e-35	1137	627	125
regulation of cellular component movement	GO:0051270	GO:BP	6.64809e-35	1074	627	121
collagen-containing extracellular matrix	GO:0062023	GO:CC	5.30782e-33	362	631	69
cellular developmental process	GO:0048869	GO:BP	1.45995e-32	4454	627	269
cell differentiation	GO:0030154	GO:BP	4.88851e-32	4378	627	265
protein binding	GO:0005515	GO:MF	3.43302e-31	10189	625	453
extracellular matrix	GO:0031012	GO:CC	5.14569e-31	490	631	77
regulation of localization	GO:0032879	GO:BP	6.78097e-31	2868	627	202
external encapsulating structure	GO:0030312	GO:CC	6.85556e-31	492	631	77
cell periphery	GO:0071944	GO:CC	9.23203e-31	6817	631	349
animal organ development	GO:0048513	GO:BP	5.70267e-30	3617	627	231
positive regulation of biological process	GO:0048518	GO:BP	1.74922e-29	6305	627	328
regulation of response to stimulus	GO:0048583	GO:BP	1.77822e-28	3851	627	237
Factor: BCL6B; motif: NNNNCCGCCCCWNNNN	TF:M02844	TF	2.22137e-28	13664	645	537
regulation of developmental process	GO:0050793	GO:BP	2.31125e-28	2591	627	185
anchoring junction	GO:0070161	GO:CC	4.66757e-28	658	631	85
positive regulation of cellular process	GO:0048522	GO:BP	5.97385e-28	5796	627	307
regulation of cellular component organization	GO:0051128	GO:BP	6.147e-28	2428	627	177
negative regulation of biological process	GO:0048519	GO:BP	7.47061e-28	5544	627	298
localization	GO:0051179	GO:BP	1.21015e-27	6168	627	319
negative regulation of cellular process	GO:0048523	GO:BP	2.2042e-27	5068	627	280
regulation of signal transduction	GO:0009966	GO:BP	2.8485e-27	2853	627	194
Factor: BCL6B; motif: NNNNCCGCCCCWNNNN; match class: 1	TF:M02844_1	TF	3.74999e-27	8508	645	393
regulation of multicellular organismal process	GO:0051239	GO:BP	3.75682e-27	2788	627	191
regulation of signaling	GO:0023051	GO:BP	4.02646e-26	3276	627	209
regulation of cell communication	GO:0010646	GO:BP	7.20336e-26	3265	627	208
tissue development	GO:0009888	GO:BP	7.569e-26	1923	627	150
cell development	GO:0048468	GO:BP	2.18106e-25	2340	627	168
regulation of molecular function	GO:0065009	GO:BP	3.06056e-25	3029	627	197
regulation of anatomical structure morphogenesis	GO:0022603	GO:BP	3.36831e-25	963	627	100
extracellular matrix structural constituent	GO:0005201	GO:MF	8.31311e-25	136	625	39
actin binding	GO:0003779	GO:MF	1.01511e-24	443	625	66
cell surface receptor signaling pathway	GO:0007166	GO:BP	1.02588e-24	2673	627	181
cellular component organization	GO:0016043	GO:BP	1.15807e-24	6090	627	309
regulation of multicellular organismal development	GO:2000026	GO:BP	9.76277e-24	1444	627	123
negative regulation of multicellular organismal process	GO:0051241	GO:BP	1.46214e-23	1083	627	104
Factor: Kaiso; motif: GCMGGGRGCRGS	TF:M03876	TF	1.75236e-23	11131	645	460
cell junction	GO:0030054	GO:CC	3.46399e-23	2071	631	151
regulation of catalytic activity	GO:0050790	GO:BP	3.66446e-23	2308	627	162
binding	GO:0005488	GO:MF	7.41582e-23	14895	625	554
biological regulation	GO:0065007	GO:BP	7.77917e-23	13374	627	516
regulation of cell adhesion	GO:0030155	GO:BP	9.78955e-23	720	627	82
actin cytoskeleton organization	GO:0030036	GO:BP	1.12135e-22	705	627	81
Factor: KLF; motif: GGGNGGGG	TF:M07461	TF	2.49449e-22	8494	645	380
cellular component organization or biogenesis	GO:0071840	GO:BP	2.53658e-22	6270	627	309
cellular response to chemical stimulus	GO:0070887	GO:BP	3.17389e-22	3097	627	193
supramolecular fiber organization	GO:0097435	GO:BP	3.59587e-22	734	627	82
cell leading edge	GO:0031252	GO:CC	4.18553e-22	437	631	62
cytoskeletal protein binding	GO:0008092	GO:MF	4.53912e-22	989	625	96
Factor: E2F-1; motif: GNGGGCGGGRMN; match class: 1	TF:M10209_1	TF	6.74592e-22	10601	645	441
actin filament-based process	GO:0030029	GO:BP	6.88553e-22	792	627	85
Factor: GKLF; motif: NNNRGGNGNGGSN; match class: 1	TF:M07289_1	TF	7.80792e-22	10998	645	452
positive regulation of cell motility	GO:2000147	GO:BP	8.11396e-22	581	627	72
positive regulation of cellular component movement	GO:0051272	GO:BP	9.35869e-22	598	627	73
positive regulation of locomotion	GO:0040017	GO:BP	9.35869e-22	598	627	73
regulation of cell differentiation	GO:0045595	GO:BP	1.22779e-21	1649	627	129
positive regulation of cell migration	GO:0030335	GO:BP	1.69791e-21	557	627	70
Factor: CTCF; motif: NAGGGGGCGCNNKNNNN; match class: 1	TF:M08995_1	TF	2.18636e-21	9341	645	403
regulation of cellular process	GO:0050794	GO:BP	2.43587e-21	12140	627	481
positive regulation of developmental process	GO:0051094	GO:BP	2.45275e-21	1412	627	117
regulation of biological process	GO:0050789	GO:BP	2.91312e-21	12686	627	495
Factor: MOVO-B; motif: GNGGGGG	TF:M01104	TF	3.00736e-21	7629	645	350
enzyme linked receptor protein signaling pathway	GO:0007167	GO:BP	3.16809e-21	916	627	91
cell-cell junction	GO:0005911	GO:CC	4.10464e-21	515	631	66
Factor: Pax-4; motif: NNNNNYCACCCB; match class: 1	TF:M00378_1	TF	5.22739e-21	14458	645	540
actin cytoskeleton	GO:0015629	GO:CC	1.00314e-20	493	631	64
multicellular organismal process	GO:0032501	GO:BP	1.36547e-20	8483	627	375
Factor: E2F; motif: GGCGSG; match class: 1	TF:M00803_1	TF	1.98931e-20	7016	645	328
Factor: Sp1; motif: GGNGGGGGNGGGGGMGGGGCNGGG	TF:M10375	TF	2.48093e-20	10752	645	441
response to growth factor	GO:0070848	GO:BP	2.48822e-20	697	627	77
cell morphogenesis	GO:0000902	GO:BP	2.71978e-20	1056	627	97
ameboidal-type cell migration	GO:0001667	GO:BP	4.26382e-20	436	627	60
Factor: E2F-1; motif: GNGGGCGGGRMN	TF:M10209	TF	5.44654e-20	14228	645	532
cellular response to organic substance	GO:0071310	GO:BP	7.58725e-20	2453	627	161
Factor: E2F-3; motif: GGCGGGN	TF:M02089	TF	1.9071e-19	11268	645	453
Factor: GKLF; motif: NNNRGGNGNGGSN	TF:M07289	TF	2.74262e-19	15302	645	556
Factor: LKLF; motif: CNCCACCCS	TF:M08819	TF	3.7495e-19	5803	645	284
extracellular matrix organization	GO:0030198	GO:BP	4.54091e-19	290	627	48
external encapsulating structure organization	GO:0045229	GO:BP	5.29032e-19	291	627	48
extracellular structure organization	GO:0043062	GO:BP	6.15923e-19	292	627	48
Factor: E2F-3; motif: GGCGGGN; match class: 1	TF:M02089_1	TF	6.76367e-19	6875	645	319
cellular response to growth factor stimulus	GO:0071363	GO:BP	8.26416e-19	669	627	73
cytoskeleton organization	GO:0007010	GO:BP	9.3636e-19	1390	627	111
Factor: AP2; motif: GCCYGSGGSN	TF:M08867	TF	1.6506e-18	7250	645	330
Factor: Sp1; motif: GGNGGGGGNGGGGGMGGGGCNGGG; match class: 1	TF:M10375_1	TF	2.86072e-18	7397	645	334
Factor: ZF5; motif: GSGCGCGR; match class: 1	TF:M00716_1	TF	4.95096e-18	12032	645	470
negative regulation of response to stimulus	GO:0048585	GO:BP	6.27134e-18	1616	627	120
plasma membrane bounded cell projection	GO:0120025	GO:CC	8.49367e-18	2392	631	153
Factor: Kaiso; motif: GCMGGGRGCRGS; match class: 1	TF:M03876_1	TF	9.1993e-18	5833	645	281
Factor: GKLF; motif: NNRRGRRNGNSNNN; match class: 1	TF:M07040_1	TF	9.95906e-18	8470	645	366
protein-containing complex binding	GO:0044877	GO:MF	1.0301e-17	1464	625	112
Factor: E2F; motif: GGCGSG	TF:M00803	TF	1.15151e-17	10391	645	423
Factor: WT1; motif: CGCCCCCNCN; match class: 1	TF:M02036_1	TF	1.57315e-17	3122	645	182
positive regulation of cell differentiation	GO:0045597	GO:BP	1.72953e-17	922	627	85
nervous system development	GO:0007399	GO:BP	2.08904e-17	2421	627	154
cell projection	GO:0042995	GO:CC	2.13657e-17	2487	631	156
regulation of biological quality	GO:0065008	GO:BP	2.3724e-17	3876	627	211
Factor: BEN; motif: CAGCGRNV; match class: 1	TF:M01240_1	TF	3.89978e-17	11980	645	466
response to organic substance	GO:0010033	GO:BP	4.23474e-17	3418	627	193
Factor: Egr-1; motif: GCGGGGGCGG	TF:M07354	TF	4.73261e-17	5925	645	282
intracellular signal transduction	GO:0035556	GO:BP	4.97305e-17	2491	627	156
Factor: AP-2; motif: MKCCCSCNGGCG	TF:M00189	TF	5.70895e-17	8029	645	350
Factor: AP-2alpha; motif: NGCCYSNNGSN	TF:M01857	TF	6.23939e-17	6174	645	290
cell junction organization	GO:0034330	GO:BP	7.77754e-17	741	627	74
Factor: ZF5; motif: GYCGCGCARNGCNN; match class: 1	TF:M02933_1	TF	1.39529e-16	5819	645	277
response to stimulus	GO:0050896	GO:BP	1.42114e-16	9950	627	407
Factor: ZF5; motif: GYCGCGCARNGCNN	TF:M02933	TF	1.52928e-16	9484	645	393
Factor: BEN; motif: CAGCGRNV	TF:M01240	TF	1.6061e-16	16234	645	571
Factor: Egr-1; motif: GCGGGGGCGG	TF:M01873	TF	2.3616e-16	4997	645	248
Factor: Zic1; motif: NNCCCCCGGGGGGG; match class: 1	TF:M02835_1	TF	2.4308e-16	6591	645	302
Factor: LKLF; motif: GGGGTGGKSN	TF:M07261	TF	3.39649e-16	9186	645	383
cell-substrate adhesion	GO:0031589	GO:BP	3.41605e-16	352	627	49
Factor: Zic1; motif: NNCCCCCGGGGGGG	TF:M02835	TF	3.49675e-16	9522	645	393
Factor: FOXN4; motif: NNWANNCGWMCGCGTCNNNNMT	TF:M04662	TF	3.83849e-16	16009	645	565
regulation of cellular component biogenesis	GO:0044087	GO:BP	6.88301e-16	977	627	85
Factor: ZF5; motif: NRNGNGCGCGCWN; match class: 1	TF:M00333_1	TF	7.32015e-16	11181	645	440
Focal adhesion	KEGG:04510	KEGG	8.03808e-16	200	296	37
Factor: GKLF; motif: NNRRGRRNGNSNNN	TF:M07040	TF	9.62662e-16	12950	645	488
Factor: KLF; motif: GGGNGGGG; match class: 1	TF:M07461_1	TF	1.13396e-15	3300	645	184
cell population proliferation	GO:0008283	GO:BP	1.36432e-15	2072	627	135
Factor: Sp1; motif: NGGGGCGGGGN	TF:M07395	TF	1.51249e-15	9122	645	379
transmembrane receptor protein tyrosine kinase signaling pathway	GO:0007169	GO:BP	1.64717e-15	587	627	63
GTPase activator activity	GO:0005096	GO:MF	2.59854e-15	423	625	52
GTPase regulator activity	GO:0030695	GO:MF	2.73042e-15	439	625	53
Factor: WT1; motif: CGCCCCCNCN	TF:M02036	TF	3.08112e-15	7505	645	328
neurogenesis	GO:0022008	GO:BP	4.46541e-15	1776	627	121
response to endogenous stimulus	GO:0009719	GO:BP	4.58036e-15	1619	627	114
Factor: SP1:SP3; motif: CCSCCCCCYCC	TF:M01219	TF	4.61723e-15	6684	645	301
actin filament binding	GO:0051015	GO:MF	5.20639e-15	206	625	36
epithelium development	GO:0060429	GO:BP	5.213e-15	1171	627	93
nucleoside-triphosphatase regulator activity	GO:0060589	GO:MF	6.70521e-15	480	625	55
positive regulation of molecular function	GO:0044093	GO:BP	8.81595e-15	1678	627	116
negative regulation of developmental process	GO:0051093	GO:BP	8.83212e-15	1038	627	86
Factor: AP-2gamma; motif: GCCYNNGGS	TF:M00470	TF	1.00448e-14	6995	645	310
Factor: Sp1; motif: GGGGCGGGGC	TF:M00931	TF	1.08147e-14	8654	645	362
Factor: ZF5; motif: NRNGNGCGCGCWN	TF:M00333	TF	1.23831e-14	14469	645	524
Factor: SP1; motif: GGGGYGGGGNS	TF:M01303	TF	1.60422e-14	7140	645	314
cell morphogenesis involved in differentiation	GO:0000904	GO:BP	2.12584e-14	762	627	71
regulation of phosphorylation	GO:0042325	GO:BP	2.28948e-14	1346	627	100
Factor: CTCF; motif: NAGGGGGCGCNNKNNNN	TF:M08995	TF	2.75157e-14	14310	645	519
Factor: E2F-4; motif: GCGGGAAANA	TF:M02090	TF	3.26222e-14	10318	645	410
Factor: WT1; motif: GNGGGGGCGGGG	TF:M03893	TF	3.54475e-14	6650	645	297
Factor: AP-2; motif: SNNNCCNCAGGCN	TF:M00915	TF	3.77406e-14	7085	645	311
regulation of angiogenesis	GO:0045765	GO:BP	3.77536e-14	305	627	43
signaling	GO:0023052	GO:BP	4.39437e-14	7227	627	316
regulation of protein phosphorylation	GO:0001932	GO:BP	4.6229e-14	1211	627	93
Factor: AP-2; motif: GSCCSCRGGCNRNRNN	TF:M00800	TF	4.93521e-14	6726	645	299
urogenital system development	GO:0001655	GO:BP	5.63699e-14	382	627	48
regulation of vasculature development	GO:1901342	GO:BP	6.9728e-14	310	627	43
Extracellular matrix organization	REAC:R-MMU-1474244	REAC	7.39547e-14	258	336	43
Factor: Pax-4; motif: NNNNNYCACCCB	TF:M00378	TF	8.63585e-14	18716	645	617
cellular response to endogenous stimulus	GO:0071495	GO:BP	1.0309e-13	1333	627	98
Factor: Sp1; motif: GGGGCGGGGC; match class: 1	TF:M00931_1	TF	1.07094e-13	4181	645	211
cell projection organization	GO:0030030	GO:BP	1.07796e-13	1576	627	109
regulation of phosphate metabolic process	GO:0019220	GO:BP	1.14855e-13	1555	627	108
ruffle	GO:0001726	GO:CC	1.17431e-13	179	631	32
Factor: Sp1; motif: GGGGCGGGGT	TF:M00008	TF	1.18568e-13	8345	645	349
Factor: ZF5; motif: GSGCGCGR	TF:M00716	TF	1.20136e-13	14821	645	530
regulation of phosphorus metabolic process	GO:0051174	GO:BP	1.20197e-13	1556	627	108
Factor: Sp1; motif: CCCCGCCCCN; match class: 1	TF:M00933_1	TF	1.27522e-13	3994	645	204
plasma membrane bounded cell projection organization	GO:0120036	GO:BP	1.33765e-13	1536	627	107
epithelial cell migration	GO:0010631	GO:BP	1.49357e-13	302	627	42
Factor: Sp3; motif: ASMCTTGGGSRGGG	TF:M00665	TF	2.03103e-13	7287	645	315
Factor: GKLF; motif: CCTCCYN; match class: 1	TF:M01835_1	TF	2.12159e-13	9528	645	384
epithelium migration	GO:0090132	GO:BP	2.14716e-13	305	627	42
regulation of cell population proliferation	GO:0042127	GO:BP	2.338e-13	1753	627	116
endothelial cell migration	GO:0043542	GO:BP	2.42544e-13	224	627	36
Factor: Kaiso; motif: SARNYCTCGCGAGAN	TF:M10276	TF	2.44514e-13	13491	645	495
negative regulation of signal transduction	GO:0009968	GO:BP	2.60687e-13	1223	627	92
Factor: ZIC3; motif: NNNCACAGCAKGNNN; match class: 1	TF:M02941_1	TF	2.98785e-13	14351	645	517
cell communication	GO:0007154	GO:BP	3.55407e-13	7291	627	315
plasma membrane region	GO:0098590	GO:CC	3.93728e-13	1318	631	95
cellular response to stimulus	GO:0051716	GO:BP	3.94882e-13	8351	627	348
protein phosphorylation	GO:0006468	GO:BP	4.01062e-13	1651	627	111
cell-cell adhesion	GO:0098609	GO:BP	4.12196e-13	825	627	72
Factor: Egr-1; motif: GCGGGGGCGG; match class: 1	TF:M07354_1	TF	4.35798e-13	2017	645	126
tissue migration	GO:0090130	GO:BP	4.37582e-13	311	627	42
response to wounding	GO:0009611	GO:BP	4.54322e-13	517	627	55
Factor: Sp1; motif: NGGGGGCGGGGYN; match class: 1	TF:M00196_1	TF	4.79538e-13	4237	645	211
enzyme activator activity	GO:0008047	GO:MF	4.9379e-13	671	625	63
enzyme regulator activity	GO:0030234	GO:MF	5.27568e-13	881	625	74
signal transduction	GO:0007165	GO:BP	5.3416e-13	6780	627	298
small GTPase mediated signal transduction	GO:0007264	GO:BP	6.58307e-13	422	627	49
Factor: LKLF; motif: NGGGCGG	TF:M05391	TF	7.02988e-13	7220	645	311
Factor: Sp3; motif: AGGGCGG	TF:M05665	TF	7.02988e-13	7220	645	311
Factor: CPBP; motif: NGGGCGG	TF:M05301	TF	7.02988e-13	7220	645	311
Factor: SP6; motif: WGGGCGG	TF:M05455	TF	7.02988e-13	7220	645	311
plasma membrane	GO:0005886	GO:CC	7.05106e-13	6339	631	283
Factor: ZAC; motif: KGGGCCR	TF:M05547	TF	7.08837e-13	6662	645	293
positive regulation of signal transduction	GO:0009967	GO:BP	7.17602e-13	1506	627	104
positive regulation of multicellular organismal process	GO:0051240	GO:BP	8.58246e-13	1555	627	106
Factor: Zfp536; motif: NCGGAKG	TF:M05541	TF	9.36622e-13	6308	645	281
Factor: Tfap2a; motif: TGCCCYNRGGGCA	TF:M04157	TF	9.95619e-13	8645	645	355
positive regulation of response to stimulus	GO:0048584	GO:BP	1.17411e-12	2198	627	133
cell projection membrane	GO:0031253	GO:CC	1.33346e-12	349	631	43
Factor: BTEB3; motif: BNRNGGGAGGNGT	TF:M01865	TF	1.37564e-12	8924	645	363
negative regulation of locomotion	GO:0040013	GO:BP	1.38781e-12	336	627	43
Factor: MAZ; motif: GGGGAGGG	TF:M00649	TF	1.87051e-12	8416	645	347
calcium ion binding	GO:0005509	GO:MF	2.0157e-12	710	625	64
Factor: Sp1; motif: NGGGGGCGGGGYN	TF:M00196	TF	2.22439e-12	8784	645	358
Factor: Sp1; motif: NGGGGCGGGGN; match class: 1	TF:M07395_1	TF	2.33837e-12	4524	645	219
positive regulation of catalytic activity	GO:0043085	GO:BP	2.46152e-12	1268	627	92
Factor: E2F-7; motif: GRGGCGGGAANNN	TF:M10212	TF	2.46763e-12	7914	645	331
regulation of hydrolase activity	GO:0051336	GO:BP	2.58237e-12	1183	627	88
Factor: E2F-4; motif: GCGGGAAANA; match class: 1	TF:M02090_1	TF	2.64332e-12	4700	645	225
Factor: E2F-4; motif: NTTTCSCGCC	TF:M07380	TF	2.70992e-12	10545	645	410
Factor: LKLF; motif: GGGGTGGKSN; match class: 1	TF:M07261_1	TF	2.75977e-12	3777	645	192
cell cortex	GO:0005938	GO:CC	2.84544e-12	341	631	42
negative regulation of cell communication	GO:0010648	GO:BP	2.92036e-12	1359	627	96
actin filament organization	GO:0007015	GO:BP	2.92702e-12	438	627	49
negative regulation of cellular component movement	GO:0051271	GO:BP	2.96301e-12	313	627	41
Factor: AP-2; motif: MKCCCSCNGGCG; match class: 1	TF:M00189_1	TF	3.29781e-12	3647	645	187
regulation of cell-substrate adhesion	GO:0010810	GO:BP	3.30923e-12	216	627	34
negative regulation of signaling	GO:0023057	GO:BP	3.35622e-12	1362	627	96
Factor: Sp1; motif: NNGGGGCGGGGNN	TF:M00932	TF	3.50726e-12	8939	645	362
lamellipodium	GO:0030027	GO:CC	3.63329e-12	201	631	32
generation of neurons	GO:0048699	GO:BP	3.91342e-12	1636	627	108
Factor: KROX; motif: CCCGCCCCCRCCCC	TF:M00982	TF	5.24522e-12	5963	645	267
collagen binding	GO:0005518	GO:MF	5.35009e-12	70	625	20
cell junction assembly	GO:0034329	GO:BP	6.88196e-12	431	627	48
adherens junction	GO:0005912	GO:CC	7.64154e-12	156	631	28
cell adhesion molecule binding	GO:0050839	GO:MF	7.70755e-12	272	625	37
Factor: Tfap2a; motif: NGCCYSAGGCN	TF:M04156	TF	7.83658e-12	7812	645	326
renal system development	GO:0072001	GO:BP	8.70707e-12	338	627	42
regulation of supramolecular fiber organization	GO:1902903	GO:BP	1.06431e-11	387	627	45
central nervous system development	GO:0007417	GO:BP	1.1878e-11	1023	627	79
Factor: EGR; motif: CGCCCCCGCNN	TF:M08878	TF	1.21023e-11	5821	645	261
neuron projection development	GO:0031175	GO:BP	1.26658e-11	1066	627	81
Factor: Sp1; motif: NNGGGGCGGGGNN; match class: 1	TF:M00932_1	TF	1.35435e-11	4368	645	211
kidney development	GO:0001822	GO:BP	1.36632e-11	327	627	41
positive regulation of cellular component organization	GO:0051130	GO:BP	1.7202e-11	1200	627	87
molecular function regulator	GO:0098772	GO:MF	1.96021e-11	1069	625	80
extracellular region	GO:0005576	GO:CC	1.97878e-11	2711	631	149
phosphorylation	GO:0016310	GO:BP	2.12197e-11	1938	627	119
negative regulation of cell population proliferation	GO:0008285	GO:BP	2.34915e-11	715	627	63
regulation of intracellular signal transduction	GO:1902531	GO:BP	2.52925e-11	1589	627	104
Factor: Osx; motif: CCNCCCCCNNN	TF:M07329	TF	2.58771e-11	6158	645	271
positive regulation of signaling	GO:0023056	GO:BP	2.87882e-11	1732	627	110
negative regulation of cell adhesion	GO:0007162	GO:BP	3.28325e-11	290	627	38
endothelium development	GO:0003158	GO:BP	3.71648e-11	133	627	26
branching morphogenesis of an epithelial tube	GO:0048754	GO:BP	4.0812e-11	169	627	29
positive regulation of cell communication	GO:0010647	GO:BP	5.47058e-11	1725	627	109
Factor: WT1; motif: NGCGGGGGGGTSMMCYN	TF:M05599	TF	5.70613e-11	5297	645	241
response to stress	GO:0006950	GO:BP	5.98278e-11	3817	627	190
Factor: SP1; motif: GGGGYGGGGNS; match class: 1	TF:M01303_1	TF	6.51144e-11	2766	645	150
basement membrane	GO:0005604	GO:CC	6.80326e-11	111	631	23
Factor: AP-2alphaA; motif: ANMGCCTNAGGCKNT	TF:M01047	TF	7.04129e-11	7957	645	327
Factor: AP-2alphaA; motif: ANMGCCTNAGGCKNT; match class: 1	TF:M01047_1	TF	7.04129e-11	7957	645	327
Factor: KLF3; motif: NNNNNNGGGCGGGGCNNGN	TF:M10278	TF	7.60664e-11	7325	645	307
Factor: AP-2alpha; motif: GCCNNNRGS	TF:M00469	TF	8.34617e-11	3251	645	168
Factor: Egr-1; motif: NNGCGKGGGCGGGG	TF:M10213	TF	8.89914e-11	4389	645	209
endothelial cell differentiation	GO:0045446	GO:BP	1.01169e-10	116	627	24
positive regulation of phosphorus metabolic process	GO:0010562	GO:BP	1.10483e-10	982	627	75
positive regulation of phosphate metabolic process	GO:0045937	GO:BP	1.10483e-10	982	627	75
Factor: SP2; motif: GNNGGGGGCGGGGSN	TF:M03807	TF	1.13019e-10	7094	645	299
wound healing	GO:0042060	GO:BP	1.14281e-10	380	627	43
Factor: CACD; motif: CCACRCCC	TF:M01113	TF	1.24798e-10	10859	645	413
response to oxygen-containing compound	GO:1901700	GO:BP	1.34001e-10	1820	627	112
negative regulation of cell motility	GO:2000146	GO:BP	1.35699e-10	303	627	38
morphogenesis of a branching epithelium	GO:0061138	GO:BP	1.39303e-10	203	627	31
cytoskeleton	GO:0005856	GO:CC	1.42931e-10	2268	631	129
negative regulation of cell migration	GO:0030336	GO:BP	1.52853e-10	289	627	37
Factor: CPBP; motif: SNCCCNN; match class: 1	TF:M01822_1	TF	1.57522e-10	19929	645	633
Factor: Kaiso; motif: SARNYCTCGCGAGAN; match class: 1	TF:M10276_1	TF	1.64845e-10	9949	645	386
regulation of protein metabolic process	GO:0051246	GO:BP	1.70368e-10	2650	627	145
Factor: FOXN4; motif: NNWANNCGWMCGCGTCNNNNMT; match class: 1	TF:M04662_1	TF	1.79667e-10	12768	645	466
neuron development	GO:0048666	GO:BP	1.94886e-10	1208	627	85
collagen trimer	GO:0005581	GO:CC	2.03026e-10	85	631	20
positive regulation of hydrolase activity	GO:0051345	GO:BP	2.03703e-10	653	627	58
structural molecule activity	GO:0005198	GO:MF	2.20911e-10	612	625	55
epithelial cell differentiation	GO:0030855	GO:BP	2.32114e-10	655	627	58
Factor: MAZ; motif: GGGGAGGG; match class: 1	TF:M00649_1	TF	2.40938e-10	3022	645	158
Factor: PUR1; motif: GGGNCAGNN	TF:M01721	TF	2.42275e-10	7322	645	305
Factor: E2F-4; motif: NTTTCSCGCC; match class: 1	TF:M07380_1	TF	2.45216e-10	5364	645	241
response to transforming growth factor beta	GO:0071559	GO:BP	2.50794e-10	235	627	33
epithelial cell development	GO:0002064	GO:BP	2.73939e-10	250	627	34
mesenchyme development	GO:0060485	GO:BP	2.93847e-10	280	627	36
regulation of cytoskeleton organization	GO:0051493	GO:BP	3.99803e-10	533	627	51
enzyme binding	GO:0019899	GO:MF	4.1487e-10	2164	625	124
morphogenesis of an epithelium	GO:0002009	GO:BP	4.97029e-10	536	627	51
focal adhesion	GO:0005925	GO:CC	5.34739e-10	184	631	28
Factor: Sp5; motif: RNGGRGGNGGRGNNGGGGGAGGRG	TF:M10376	TF	6.14139e-10	4848	645	222
MAPK cascade	GO:0000165	GO:BP	7.21762e-10	771	627	63
actin filament bundle	GO:0032432	GO:CC	7.98511e-10	91	631	20
Factor: IRF6; motif: NNNACTCYCGGKNNN	TF:M02874	TF	8.16238e-10	13409	645	481
Factor: Sp1; motif: CCCCGCCCCN	TF:M00933	TF	8.27175e-10	8773	645	348
regulation of GTPase activity	GO:0043087	GO:BP	8.66007e-10	437	627	45
cellular response to transforming growth factor beta stimulus	GO:0071560	GO:BP	8.68373e-10	231	627	32
Factor: CKROX; motif: SCCCTCCCC	TF:M01175	TF	9.28166e-10	6334	645	271
neuron differentiation	GO:0030182	GO:BP	9.95035e-10	1472	627	95
growth factor binding	GO:0019838	GO:MF	1.00661e-09	147	625	25
Factor: MOVO-B; motif: GNGGGGG; match class: 1	TF:M01104_1	TF	1.02838e-09	3264	645	165
Factor: E2F-1; motif: NNNSSCGCSAANN; match class: 1	TF:M07250_1	TF	1.05672e-09	4125	645	196
Factor: Zic3; motif: NGGGKGGTC; match class: 1	TF:M00450_1	TF	1.09256e-09	6837	645	287
Factor: SP2; motif: GGGCGGGAC	TF:M01783	TF	1.12966e-09	8107	645	327
morphogenesis of a branching structure	GO:0001763	GO:BP	1.2776e-09	220	627	31
epithelial tube morphogenesis	GO:0060562	GO:BP	1.34072e-09	358	627	40
nephron development	GO:0072006	GO:BP	1.36894e-09	154	627	26
tissue morphogenesis	GO:0048729	GO:BP	1.41872e-09	645	627	56
cell surface	GO:0009986	GO:CC	1.49116e-09	1061	631	75
Factor: BTEB2; motif: GNAGGGGGNGGGSSNN	TF:M03814	TF	1.5012e-09	4977	645	225
head development	GO:0060322	GO:BP	1.58017e-09	805	627	64
regulation of anatomical structure size	GO:0090066	GO:BP	1.76915e-09	554	627	51
Factor: AP-2gamma; motif: GCCYNNGGS; match class: 1	TF:M00470_1	TF	1.80728e-09	3395	645	169
regulation of epithelial cell migration	GO:0010632	GO:BP	1.99134e-09	238	627	32
response to cytokine	GO:0034097	GO:BP	2.15045e-09	935	627	70
regulation of cell development	GO:0060284	GO:BP	2.17321e-09	557	627	51
glomerulus development	GO:0032835	GO:BP	2.2122e-09	69	627	18
cell-substrate junction	GO:0030055	GO:CC	2.26721e-09	195	631	28
Factor: EGR; motif: CGCCCCCGCNN; match class: 1	TF:M08878_1	TF	2.37153e-09	1843	645	109
regulation of cellular protein metabolic process	GO:0032268	GO:BP	2.5211e-09	2482	627	135
response to abiotic stimulus	GO:0009628	GO:BP	2.56933e-09	1177	627	81
Factor: MYF6; motif: NNNRACAGNCNCNCC; match class: 1	TF:M02885_1	TF	2.79049e-09	7012	645	291
Factor: WT1; motif: NNGGGNGGGSGN	TF:M07436	TF	2.83703e-09	7486	645	306
animal organ morphogenesis	GO:0009887	GO:BP	3.03656e-09	1049	627	75
positive regulation of phosphorylation	GO:0042327	GO:BP	3.57769e-09	903	627	68
neuron projection	GO:0043005	GO:CC	4.00983e-09	1563	631	96
Factor: Sp1; motif: GGGGCGGGGT; match class: 1	TF:M00008_1	TF	4.21874e-09	3374	645	167
growth	GO:0040007	GO:BP	4.27189e-09	1013	627	73
Factor: ctcf; motif: YGGCCASCAGRGGGCGCYNN	TF:M10203	TF	4.37598e-09	6631	645	278
positive regulation of cell adhesion	GO:0045785	GO:BP	4.5185e-09	423	627	43
regulation of kinase activity	GO:0043549	GO:BP	4.52154e-09	845	627	65
Signal Transduction	REAC:R-MMU-162582	REAC	4.70528e-09	2311	336	146
regulation of cell projection organization	GO:0031344	GO:BP	4.79053e-09	724	627	59
regulation of plasma membrane bounded cell projection organization	GO:0120035	GO:BP	5.35141e-09	706	627	58
extracellular matrix structural constituent conferring tensile strength	GO:0030020	GO:MF	5.83622e-09	35	625	13
Factor: Egr-2; motif: GCGTGGGCGG	TF:M05494	TF	5.88312e-09	7210	645	296
positive regulation of protein phosphorylation	GO:0001934	GO:BP	6.09788e-09	830	627	64
regulation of protein modification process	GO:0031399	GO:BP	6.8968e-09	1641	627	100
Factor: BTEB2; motif: RGGGNGKGGN	TF:M07277	TF	6.98615e-09	7600	645	308
positive regulation of metabolic process	GO:0009893	GO:BP	7.07937e-09	3760	627	181
Factor: MZF-1; motif: TGGGGAR	TF:M01733	TF	7.41799e-09	10410	645	393
phosphate-containing compound metabolic process	GO:0006796	GO:BP	7.64531e-09	2809	627	146
cytoplasm	GO:0005737	GO:CC	8.12805e-09	11093	631	414
Factor: AP-2alpha; motif: NSCCNCRGGSN	TF:M07348	TF	8.83906e-09	6206	645	263
Factor: Spz1; motif: DNNGGRGGGWWNNNN	TF:M00446	TF	8.96345e-09	9076	645	353
Factor: Osx; motif: CCNCCCCCNNN; match class: 1	TF:M07329_1	TF	8.96446e-09	2007	645	114
heart development	GO:0007507	GO:BP	9.16699e-09	617	627	53
Factor: VDR; motif: GGGKNARNRRGGWSA	TF:M00444	TF	9.55998e-09	10051	645	382
Factor: FPM315; motif: SRGGGAGGAGGN	TF:M01587	TF	9.62125e-09	2417	645	130
Factor: E2F-4; motif: NGGGGGCGGGRMNN	TF:M10211	TF	9.84208e-09	6987	645	288
cellular component assembly	GO:0022607	GO:BP	9.88207e-09	2739	627	143
Factor: ZBP89; motif: CCCCKCCCCCNN; match class: 1	TF:M07397_1	TF	1.04256e-08	3885	645	184
Factor: Zic3; motif: NMCCCCCGGGGGGGN	TF:M02837	TF	1.07295e-08	3302	645	163
negative regulation of molecular function	GO:0044092	GO:BP	1.1064e-08	1166	627	79
developmental growth	GO:0048589	GO:BP	1.11787e-08	739	627	59
cellular response to cytokine stimulus	GO:0071345	GO:BP	1.18688e-08	822	627	63
apical part of cell	GO:0045177	GO:CC	1.2393e-08	474	631	44
regulation of protein kinase activity	GO:0045859	GO:BP	1.32006e-08	742	627	59
positive regulation of GTPase activity	GO:0043547	GO:BP	1.37075e-08	368	627	39
phosphorus metabolic process	GO:0006793	GO:BP	1.41954e-08	2832	627	146
Factor: WT1; motif: SMCNCCNSC	TF:M01118	TF	1.56789e-08	8128	645	323
receptor complex	GO:0043235	GO:CC	1.57259e-08	388	631	39
regulation of cellular response to growth factor stimulus	GO:0090287	GO:BP	1.61566e-08	288	627	34
axon	GO:0030424	GO:CC	1.67399e-08	772	631	59
response to chemical	GO:0042221	GO:BP	1.73534e-08	5544	627	241
Factor: LRF; motif: NGKGGGTSNCN	TF:M07387	TF	1.80514e-08	4424	645	202
positive regulation of macromolecule metabolic process	GO:0010604	GO:BP	1.85995e-08	3467	627	169
positive regulation of cellular metabolic process	GO:0031325	GO:BP	1.88214e-08	3275	627	162
response to lipid	GO:0033993	GO:BP	1.90766e-08	980	627	70
extracellular space	GO:0005615	GO:CC	2.07738e-08	1928	631	109
blood vessel endothelial cell migration	GO:0043534	GO:BP	2.11697e-08	122	627	22
negative regulation of cellular component organization	GO:0051129	GO:BP	2.28023e-08	752	627	59
regulation of transport	GO:0051049	GO:BP	2.30685e-08	1871	627	108
Factor: Sp2; motif: NYSGCCCCGCCCCCY	TF:M03567	TF	2.45495e-08	6415	645	268
Factor: MZF-1; motif: TGGGGAR; match class: 1	TF:M01733_1	TF	2.70919e-08	3534	645	170
cellular response to vascular endothelial growth factor stimulus	GO:0035924	GO:BP	2.79826e-08	60	627	16
Factor: LRF; motif: GGGGKYNNB	TF:M01100	TF	2.97628e-08	5063	645	223
Factor: Egr-2; motif: GCGTGGGCGG; match class: 1	TF:M05494_1	TF	2.98768e-08	2774	645	142
immune system process	GO:0002376	GO:BP	3.00494e-08	2807	627	144
Factor: RNF96; motif: BCCCGCRGCC	TF:M01199	TF	3.20176e-08	6337	645	265
ion binding	GO:0043167	GO:MF	3.59737e-08	5862	625	250
regulation of transferase activity	GO:0051338	GO:BP	3.7113e-08	951	627	68
Factor: RREB-1; motif: CCCCAAACMMCCCC	TF:M00257	TF	3.97588e-08	10720	645	399
regulation of endothelial cell migration	GO:0010594	GO:BP	4.1661e-08	178	627	26
Factor: BTEB2; motif: RGGGNGKGGN; match class: 1	TF:M07277_1	TF	4.48511e-08	3114	645	154
Factor: PLAG1; motif: CCCCCKWNNNGGSCCC	TF:M01973	TF	4.49665e-08	4265	645	195
ECM proteoglycans	REAC:R-MMU-3000178	REAC	4.64683e-08	40	336	14
renal system vasculature development	GO:0061437	GO:BP	4.67264e-08	30	627	12
kidney vasculature development	GO:0061440	GO:BP	4.67264e-08	30	627	12
positive regulation of nitrogen compound metabolic process	GO:0051173	GO:BP	4.9884e-08	3069	627	153
cortical cytoskeleton	GO:0030863	GO:CC	5.029e-08	125	631	21
guanyl-nucleotide exchange factor activity	GO:0005085	GO:MF	5.06333e-08	218	625	28
negative regulation of cell differentiation	GO:0045596	GO:BP	5.06781e-08	767	627	59
cell-cell junction organization	GO:0045216	GO:BP	5.17483e-08	208	627	28
ECM-receptor interaction	KEGG:04512	KEGG	5.45572e-08	88	296	18
regulation of MAPK cascade	GO:0043408	GO:BP	5.76941e-08	708	627	56
positive regulation of angiogenesis	GO:0045766	GO:BP	6.72312e-08	168	627	25
positive regulation of vasculature development	GO:1904018	GO:BP	6.72312e-08	168	627	25
Autosomal dominant inheritance	HP:0000006	HP	6.7962e-08	1899	212	133
actin-based cell projection	GO:0098858	GO:CC	6.88243e-08	240	631	29
regulation of cellular component size	GO:0032535	GO:BP	7.14792e-08	406	627	40
regulation of protein serine/threonine kinase activity	GO:0071900	GO:BP	7.1558e-08	460	627	43
epithelial cell proliferation	GO:0050673	GO:BP	7.25624e-08	424	627	41
mesenchymal cell differentiation	GO:0048762	GO:BP	7.48912e-08	226	627	29
PI3K-Akt signaling pathway	KEGG:04151	KEGG	8.96214e-08	359	296	37
Factor: AP-2alpha; motif: NGCCYSNNGSN; match class: 1	TF:M01857_1	TF	9.60146e-08	2187	645	118
Factor: ZBED6; motif: NRRGCTCGCCNN	TF:M01598	TF	9.87684e-08	5544	645	237
cell-matrix adhesion	GO:0007160	GO:BP	1.0267e-07	214	627	28
regulation of small GTPase mediated signal transduction	GO:0051056	GO:BP	1.03612e-07	229	627	29
Factor: SREBP-1; motif: CACSCCA	TF:M00749	TF	1.03948e-07	8731	645	338
hematopoietic or lymphoid organ development	GO:0048534	GO:BP	1.10559e-07	953	627	67
response to external stimulus	GO:0009605	GO:BP	1.12404e-07	2912	627	146
Integrin cell surface interactions	REAC:R-MMU-216083	REAC	1.14536e-07	66	336	17
Factor: MAZ; motif: NKGGGAGGGGRGGR	TF:M02023	TF	1.15618e-07	7957	645	314
Factor: Hes1; motif: NNCACGYGNN	TF:M07991	TF	1.24638e-07	15504	645	528
negative regulation of supramolecular fiber organization	GO:1902904	GO:BP	1.2895e-07	173	627	25
Factor: IRF4; motif: NNNAYTCTCGGWNNN	TF:M02872	TF	1.30025e-07	14544	645	503
Factor: GKLF; motif: NNNRNWGGGTGKGGC	TF:M10279	TF	1.34436e-07	9309	645	355
cortical actin cytoskeleton	GO:0030864	GO:CC	1.35687e-07	95	631	18
Factor: E2F-1; motif: NNNSSCGCSAANN	TF:M07250	TF	1.39655e-07	9013	645	346
platelet-derived growth factor binding	GO:0048407	GO:MF	1.42816e-07	12	625	8
regulation of actin cytoskeleton organization	GO:0032956	GO:BP	1.61963e-07	364	627	37
Factor: ZIC3; motif: NNNCACAGCAKGNNN	TF:M02941	TF	1.63104e-07	19145	645	613
cell growth	GO:0016049	GO:BP	1.78721e-07	492	627	44
vesicle	GO:0031982	GO:CC	1.81591e-07	2077	631	112
cellular process	GO:0009987	GO:BP	1.90168e-07	17828	627	582
brush border	GO:0005903	GO:CC	1.90895e-07	134	631	21
regulation of protein polymerization	GO:0032271	GO:BP	1.95007e-07	235	627	29
plasma membrane bounded cell projection morphogenesis	GO:0120039	GO:BP	2.01264e-07	670	627	53
Factor: RREB-1; motif: CCCCAAACMMCCCC; match class: 1	TF:M00257_1	TF	2.04118e-07	4396	645	197
Factor: Egr1; motif: NCCGCCCCCGCANN	TF:M02744	TF	2.10224e-07	3456	645	164
Factor: Tfap2a; motif: TGCCCYNRGGGCA; match class: 1	TF:M04157_1	TF	2.13316e-07	4720	645	208
positive regulation of intracellular signal transduction	GO:1902533	GO:BP	2.26191e-07	969	627	67
Factor: E2F-7; motif: GRGGCGGGAANNN; match class: 1	TF:M10212_1	TF	2.36887e-07	2937	645	145
Factor: WT1; motif: GNGGGGGCGGGG; match class: 1	TF:M03893_1	TF	2.50888e-07	2536	645	130
cell projection morphogenesis	GO:0048858	GO:BP	2.64113e-07	675	627	53
hemopoiesis	GO:0030097	GO:BP	2.91674e-07	909	627	64
cellular response to oxygen-containing compound	GO:1901701	GO:BP	2.92188e-07	1247	627	79
regulation of Ras protein signal transduction	GO:0046578	GO:BP	2.95406e-07	194	627	26
Collagen chain trimerization	REAC:R-MMU-8948216	REAC	3.00389e-07	38	336	13
heparin binding	GO:0008201	GO:MF	3.15884e-07	148	625	22
Factor: Zic2; motif: NMCCCCCGGGGGGGN	TF:M02836	TF	3.32609e-07	3787	645	175
Factor: E2F-3; motif: GGGCGGGARN	TF:M10210	TF	3.38666e-07	2521	645	129
Factor: Plagl1; motif: NNNGGGGSSCCCCNNN	TF:M02786	TF	3.39837e-07	2000	645	109
Ras protein signal transduction	GO:0007265	GO:BP	3.48043e-07	322	627	34
regulation of actin filament-based process	GO:0032970	GO:BP	3.60027e-07	410	627	39
protein domain specific binding	GO:0019904	GO:MF	3.97764e-07	786	625	57
glomerulus vasculature development	GO:0072012	GO:BP	4.09545e-07	28	627	11
cell part morphogenesis	GO:0032990	GO:BP	4.14566e-07	704	627	54
regulation of epithelial cell proliferation	GO:0050678	GO:BP	4.28793e-07	359	627	36
cytoplasmic vesicle	GO:0031410	GO:CC	4.48833e-07	1931	631	105
Factor: Tfap2a; motif: NGCCYSAGGCN; match class: 1	TF:M04156_1	TF	4.57614e-07	5628	645	237
Factor: Zic3; motif: NGGGKGGTC	TF:M00450	TF	4.62997e-07	13951	645	485
establishment of endothelial barrier	GO:0061028	GO:BP	4.66241e-07	52	627	14
regulation of actin filament organization	GO:0110053	GO:BP	4.85074e-07	276	627	31
negative regulation of Wnt signaling pathway	GO:0030178	GO:BP	5.00162e-07	156	627	23
actomyosin	GO:0042641	GO:CC	5.23858e-07	91	631	17
intracellular vesicle	GO:0097708	GO:CC	5.32238e-07	1937	631	105
cellular component morphogenesis	GO:0032989	GO:BP	5.64494e-07	794	627	58
negative regulation of cytoskeleton organization	GO:0051494	GO:BP	5.77412e-07	171	627	24
gland morphogenesis	GO:0022612	GO:BP	6.10479e-07	144	627	22
regulation of response to external stimulus	GO:0032101	GO:BP	6.22168e-07	904	627	63
immune system development	GO:0002520	GO:BP	6.27977e-07	1015	627	68
metal ion binding	GO:0046872	GO:MF	6.36409e-07	4043	625	183
Factor: Pax-5; motif: RRMSWGANWYCTNRAGCGKRACSRYNSM	TF:M00144	TF	6.69743e-07	11986	645	430
Factor: KROX; motif: CCCGCCCCCRCCCC; match class: 1	TF:M00982_1	TF	6.78182e-07	2024	645	109
Factor: Plagl1; motif: NNNGGGGSSCCCCNNN; match class: 1	TF:M02786_1	TF	6.92842e-07	1796	645	100
brain development	GO:0007420	GO:BP	7.69558e-07	758	627	56
stress fiber	GO:0001725	GO:CC	8.15654e-07	82	631	16
contractile actin filament bundle	GO:0097517	GO:CC	8.15654e-07	82	631	16
Factor: E2F-4; motif: GNNGGCGGGAAN	TF:M09682	TF	8.46043e-07	5907	645	245
Factor: NGFI-C; motif: WTGCGTGGGYGG	TF:M00244	TF	8.47009e-07	5000	645	215
neuron projection morphogenesis	GO:0048812	GO:BP	8.50223e-07	656	627	51
Factor: BTEB3; motif: BNRNGGGAGGNGT; match class: 1	TF:M01865_1	TF	8.62509e-07	3074	645	148
Factor: REST; motif: YCAGCACCATGGACAGCNCCC; match class: 1	TF:M09705_1	TF	8.89912e-07	1704	645	96
regulation of cell death	GO:0010941	GO:BP	9.52256e-07	1740	627	98
sprouting angiogenesis	GO:0002040	GO:BP	9.5635e-07	134	627	21
Factor: AP-2beta; motif: GCNNNGGSCNGVGGGN	TF:M01858	TF	1.04314e-06	5101	645	218
epithelial to mesenchymal transition	GO:0001837	GO:BP	1.04748e-06	148	627	22
collagen fibril organization	GO:0030199	GO:BP	1.05694e-06	55	627	14
chemotaxis	GO:0006935	GO:BP	1.10592e-06	600	627	48
Factor: LF-A1; motif: GGGSTCWR	TF:M00646	TF	1.13858e-06	12591	645	446
Rap1 signaling pathway	KEGG:04015	KEGG	1.17454e-06	214	296	26
Factor: REST; motif: YCAGCACCATGGACAGCNCCC	TF:M09705	TF	1.18706e-06	7333	645	290
regulation of epithelial cell differentiation	GO:0030856	GO:BP	1.19529e-06	149	627	22
glycosaminoglycan binding	GO:0005539	GO:MF	1.24072e-06	203	625	25
Factor: SREBP-2; motif: NNGYCACNNSMN	TF:M01177	TF	1.29665e-06	7690	645	301
protein polymerization	GO:0051258	GO:BP	1.30688e-06	304	627	32
cation binding	GO:0043169	GO:MF	1.33577e-06	4138	625	185
positive regulation of protein metabolic process	GO:0051247	GO:BP	1.35711e-06	1529	627	89
Factor: VDR; motif: GGGKNARNRRGGWSA; match class: 1	TF:M00444_1	TF	1.37843e-06	3798	645	173
regulation of protein-containing complex assembly	GO:0043254	GO:BP	1.38206e-06	448	627	40
leading edge membrane	GO:0031256	GO:CC	1.41754e-06	178	631	23
taxis	GO:0042330	GO:BP	1.45744e-06	605	627	48
Factor: CACD; motif: CCACRCCC; match class: 1	TF:M01113_1	TF	1.51372e-06	4469	645	196
Collagen biosynthesis and modifying enzymes	REAC:R-MMU-1650814	REAC	1.57314e-06	59	336	15
skeletal system development	GO:0001501	GO:BP	1.63947e-06	508	627	43
Factor: PLAG1; motif: CCCCCKWNNNGGSCCC; match class: 1	TF:M01973_1	TF	1.67934e-06	1308	645	79
negative regulation of cell activation	GO:0050866	GO:BP	1.7084e-06	210	627	26
Factor: GKLF; motif: WGGGYGKGGCCN	TF:M09692	TF	1.71359e-06	8978	645	340
gliogenesis	GO:0042063	GO:BP	1.72624e-06	342	627	34
small GTPase binding	GO:0031267	GO:MF	1.80394e-06	271	625	29
cellular component biogenesis	GO:0044085	GO:BP	1.85391e-06	2974	627	144
Factor: Tfap2a; motif: TGCCCYNRGGCA; match class: 1	TF:M04155_1	TF	1.88139e-06	3164	645	150
leukocyte migration	GO:0050900	GO:BP	1.90381e-06	361	627	35
response to organic cyclic compound	GO:0014070	GO:BP	1.96923e-06	1043	627	68
Factor: ZBP89; motif: CCCCKCCCCCNN	TF:M07397	TF	1.99979e-06	8105	645	313
regulation of macromolecule metabolic process	GO:0060255	GO:BP	2.24831e-06	6363	627	259
Factor: SP2; motif: GNNGGGGGCGGGGSN; match class: 1	TF:M03807_1	TF	2.26618e-06	2951	645	142
vasculogenesis	GO:0001570	GO:BP	2.26696e-06	90	627	17
Factor: PLAG1; motif: GRGGCNNHNNNRRGGG	TF:M01778	TF	2.59936e-06	1790	645	98
synapse	GO:0045202	GO:CC	2.60155e-06	1467	631	84
regulation of metabolic process	GO:0019222	GO:BP	2.61741e-06	6841	627	274
negative regulation of canonical Wnt signaling pathway	GO:0090090	GO:BP	2.62157e-06	128	627	20
Hyperextensible skin	HP:0000974	HP	2.74717e-06	64	212	17
Factor: Tfap2a; motif: TGCCCYNRGGCA	TF:M04155	TF	3.01275e-06	6509	645	262
embryo development	GO:0009790	GO:BP	3.19314e-06	1171	627	73
Assembly of collagen fibrils and other multimeric structures	REAC:R-MMU-2022090	REAC	3.29876e-06	62	336	15
Focal Adhesion	WP:WP85	WP	3.64103e-06	185	253	30
response to nitrogen compound	GO:1901698	GO:BP	3.77063e-06	1199	627	74
Factor: ctcf; motif: CCNCNAGRKGGCRSTN	TF:M07249	TF	4.33868e-06	5575	645	231
mononuclear cell migration	GO:0071674	GO:BP	4.49828e-06	174	627	23
Factor: TFII-I; motif: RGAGGKAGG	TF:M00706	TF	4.5185e-06	5274	645	221
negative regulation of cell-substrate adhesion	GO:0010812	GO:BP	4.63767e-06	61	627	14
positive regulation of cellular protein metabolic process	GO:0032270	GO:BP	5.16678e-06	1448	627	84
regulation of cellular metabolic process	GO:0031323	GO:BP	5.19083e-06	6073	627	248
artery development	GO:0060840	GO:BP	5.21119e-06	107	627	18
extracellular matrix binding	GO:0050840	GO:MF	5.27151e-06	57	625	13
Factor: Klf15; motif: RGGGMGGRGNNGGGGGNGG	TF:M10277	TF	5.44479e-06	3269	645	152
response to organonitrogen compound	GO:0010243	GO:BP	5.60855e-06	1093	627	69
regulation of MAP kinase activity	GO:0043405	GO:BP	5.77308e-06	288	627	30
positive regulation of protein modification process	GO:0031401	GO:BP	5.85587e-06	1071	627	68
regulation of cell morphogenesis	GO:0022604	GO:BP	5.93926e-06	323	627	32
supramolecular polymer	GO:0099081	GO:CC	6.00821e-06	993	631	63
negative regulation of catalytic activity	GO:0043086	GO:BP	6.03307e-06	802	627	56
cellular anatomical entity	GO:0110165	GO:CC	6.24578e-06	19567	631	618
positive regulation of kinase activity	GO:0033674	GO:BP	6.29856e-06	551	627	44
endothelial cell development	GO:0001885	GO:BP	6.40631e-06	73	627	15
cluster of actin-based cell projections	GO:0098862	GO:CC	6.74576e-06	193	631	23
response to mechanical stimulus	GO:0009612	GO:BP	6.8844e-06	224	627	26
gland development	GO:0048732	GO:BP	7.0012e-06	513	627	42
developmental growth involved in morphogenesis	GO:0060560	GO:BP	7.20583e-06	257	627	28
aorta development	GO:0035904	GO:BP	7.29164e-06	63	627	14
ERK1 and ERK2 cascade	GO:0070371	GO:BP	7.55853e-06	344	627	33
Adherens junction	KEGG:04520	KEGG	7.76824e-06	71	296	14
endothelial cell proliferation	GO:0001935	GO:BP	7.89142e-06	150	627	21
integrin binding	GO:0005178	GO:MF	8.00839e-06	132	625	19
regulation of primary metabolic process	GO:0080090	GO:BP	8.3154e-06	5886	627	241
regulation of nitrogen compound metabolic process	GO:0051171	GO:BP	8.87449e-06	5706	627	235
regulation of blood vessel endothelial cell migration	GO:0043535	GO:BP	8.89601e-06	98	627	17
establishment of localization	GO:0051234	GO:BP	9.8472e-06	4658	627	200
regulation of neurogenesis	GO:0050767	GO:BP	1.00177e-05	422	627	37
Pathways in cancer	KEGG:05200	KEGG	1.08133e-05	543	296	43
regulation of cell junction assembly	GO:1901888	GO:BP	1.09802e-05	213	627	25
membrane raft	GO:0045121	GO:CC	1.18639e-05	392	631	34
Factor: EGR-1; motif: NGCGKGGGCGKNN	TF:M08996	TF	1.18908e-05	3965	645	175
filopodium	GO:0030175	GO:CC	1.18998e-05	111	631	17
regulation of apoptotic process	GO:0042981	GO:BP	1.24564e-05	1550	627	87
membrane microdomain	GO:0098857	GO:CC	1.26268e-05	393	631	34
Collagen formation	REAC:R-MMU-1474290	REAC	1.27644e-05	88	336	17
inflammatory response	GO:0006954	GO:BP	1.2858e-05	732	627	52
circulatory system process	GO:0003013	GO:BP	1.45762e-05	526	627	42
regulation of neuron projection development	GO:0010975	GO:BP	1.45762e-05	526	627	42
cell-substrate junction assembly	GO:0007044	GO:BP	1.48583e-05	89	627	16
Factor: LF-A1; motif: GGGSTCWR; match class: 1	TF:M00646_1	TF	1.6025e-05	5258	645	218
Factor: ZAC; motif: KGGGCCR; match class: 1	TF:M05547_1	TF	1.60359e-05	2490	645	122
Axon guidance	REAC:R-MMU-422475	REAC	1.64406e-05	254	336	30
Factor: KLF3; motif: CCMCACCCNG	TF:M03553	TF	1.67004e-05	1377	645	79
Factor: Pet-1; motif: GCNGGAAGYG	TF:M10233	TF	1.67177e-05	13321	645	461
Factor: MAZ; motif: NKGGGAGGGGRGGR; match class: 1	TF:M02023_1	TF	1.69857e-05	4159	645	181
Factor: IRF6; motif: NNNACTCYCGGKNNN; match class: 1	TF:M02874_1	TF	1.78712e-05	7128	645	278
regulation of programmed cell death	GO:0043067	GO:BP	1.78811e-05	1587	627	88
Nervous system development	REAC:R-MMU-9675108	REAC	1.79821e-05	255	336	30
muscle structure development	GO:0061061	GO:BP	1.82024e-05	654	627	48
Rho protein signal transduction	GO:0007266	GO:BP	1.85967e-05	129	627	19
Factor: EGR-1; motif: TGCGTGGGCGK	TF:M01972	TF	1.90466e-05	4136	645	180
Factor: Klf7; motif: NNNRCCMCGCCCNNNN	TF:M02773	TF	2.10218e-05	4200	645	182
Factor: CP2/LBP-1c/LSF; motif: GCTGGNTNGNNCYNG	TF:M00947	TF	2.20062e-05	8628	645	324
cell death	GO:0008219	GO:BP	2.26284e-05	2136	627	109
carbohydrate derivative binding	GO:0097367	GO:MF	2.26901e-05	2248	625	112
regulation of cell growth	GO:0001558	GO:BP	2.42978e-05	417	627	36
supramolecular fiber	GO:0099512	GO:CC	2.52815e-05	986	631	61
regulation of nervous system development	GO:0051960	GO:BP	2.54303e-05	516	627	41
Factor: HDAC1; motif: KGCARGGTC	TF:M07041	TF	2.54507e-05	12139	645	427
bone development	GO:0060348	GO:BP	2.55948e-05	222	627	25
regulation of ERK1 and ERK2 cascade	GO:0070372	GO:BP	2.58243e-05	325	627	31
regulation of cell-cell adhesion	GO:0022407	GO:BP	2.58576e-05	418	627	36
Abnormal vascular morphology	HP:0025015	HP	2.65396e-05	815	212	70
response to hypoxia	GO:0001666	GO:BP	2.77545e-05	326	627	31
endocytosis	GO:0006897	GO:BP	2.79991e-05	663	627	48
negative regulation of metabolic process	GO:0009892	GO:BP	2.87094e-05	3239	627	149
GTPase binding	GO:0051020	GO:MF	2.94135e-05	307	625	29
cell-cell signaling	GO:0007267	GO:BP	2.96358e-05	1504	627	84
Factor: GKLF; motif: NNNRNWGGGTGKGGC; match class: 1	TF:M10279_1	TF	3.01686e-05	3438	645	155
substrate adhesion-dependent cell spreading	GO:0034446	GO:BP	3.0472e-05	106	627	17
NCAM1 interactions	REAC:R-MMU-419037	REAC	3.10128e-05	17	336	8
Regulation of actin cytoskeleton	KEGG:04810	KEGG	3.15761e-05	219	296	24
Factor: GKLF; motif: GCCMCRCCCNNN	TF:M01588	TF	3.16361e-05	7840	645	299
blood circulation	GO:0008015	GO:BP	3.18555e-05	500	627	40
Factor: FKLF; motif: BGGGNGGVMD	TF:M01837	TF	3.40081e-05	4971	645	207
Factor: HIC1; motif: NSNNNNTGCCCSSNN	TF:M01072	TF	3.4914e-05	2854	645	134
Collagen degradation	REAC:R-MMU-1442490	REAC	3.49384e-05	54	336	13
transforming growth factor beta receptor signaling pathway	GO:0007179	GO:BP	3.52931e-05	178	627	22
forebrain development	GO:0030900	GO:BP	3.73833e-05	424	627	36
kidney epithelium development	GO:0072073	GO:BP	3.8554e-05	149	627	20
cell-substrate junction organization	GO:0150115	GO:BP	3.93925e-05	95	627	16
response to oxygen levels	GO:0070482	GO:BP	3.99109e-05	368	627	33
regulation of Rho protein signal transduction	GO:0035023	GO:BP	4.07358e-05	83	627	15
transport	GO:0006810	GO:BP	4.1409e-05	4502	627	192
vascular endothelial growth factor signaling pathway	GO:0038084	GO:BP	4.24093e-05	41	627	11
signaling receptor binding	GO:0005102	GO:MF	4.33057e-05	1624	625	87
negative regulation of angiogenesis	GO:0016525	GO:BP	4.44503e-05	122	627	18
Factor: GKLF; motif: CCTCCYN	TF:M01835	TF	4.50676e-05	16045	645	532
Factor: LRF; motif: GGGGKYNNB; match class: 1	TF:M01100_1	TF	4.58596e-05	1141	645	68
Factor: IRF4; motif: NNNAYTCTCGGWNNN; match class: 1	TF:M02872_1	TF	4.61311e-05	8126	645	307
transmembrane receptor protein serine/threonine kinase signaling pathway	GO:0007178	GO:BP	4.74887e-05	352	627	32
Factor: WT1; motif: SMCNCCNSC; match class: 1	TF:M01118_1	TF	4.8827e-05	4603	645	194
actin filament bundle assembly	GO:0051017	GO:BP	4.93415e-05	166	627	21
Factor: SP1:SP3; motif: CCSCCCCCYCC; match class: 1	TF:M01219_1	TF	4.96743e-05	3378	645	152
Factor: BTEB2; motif: NGGGSWGGGNGGGGC	TF:M10280	TF	5.12942e-05	3040	645	140
somatodendritic compartment	GO:0036477	GO:CC	5.28541e-05	1078	631	64
Abnormal blood vessel morphology	HP:0033353	HP	5.30177e-05	811	212	69
Factor: ctcf; motif: YGGCCASYAGGGGGCGCYNN	TF:M09681	TF	5.40148e-05	5211	645	214
Mitral valve prolapse	HP:0001634	HP	5.4619e-05	86	212	18
Factor: Zic3; motif: NMCCCCCGGGGGGGN; match class: 1	TF:M02837_1	TF	5.80246e-05	2035	645	103
Factor: AP2; motif: GCCYGSGGSN; match class: 1	TF:M08867_1	TF	5.87804e-05	2657	645	126
Protrusio acetabuli	HP:0003179	HP	6.24575e-05	10	212	7
Factor: CP2; motif: NNNNCCAGNCNN	TF:M07602	TF	6.2671e-05	10511	645	378
Factor: Zfp740; motif: NCCCCCCCAC	TF:M03944	TF	6.44468e-05	7312	645	281
regulation of immune system process	GO:0002682	GO:BP	6.54378e-05	1406	627	79
negative regulation of blood vessel morphogenesis	GO:2000181	GO:BP	6.55069e-05	125	627	18
actin filament bundle organization	GO:0061572	GO:BP	6.77807e-05	169	627	21
Joint subluxation	HP:0032153	HP	7.04241e-05	19	212	9
actin polymerization or depolymerization	GO:0008154	GO:BP	7.1064e-05	217	627	24
kinase binding	GO:0019900	GO:MF	7.31826e-05	820	625	53
negative regulation of vasculature development	GO:1901343	GO:BP	7.43452e-05	126	627	18
positive regulation of MAPK cascade	GO:0043410	GO:BP	7.57044e-05	516	627	40
Factor: WT1; motif: NGCGGGGGGGTSMMCYN; match class: 1	TF:M05599_1	TF	7.7599e-05	1681	645	89
negative regulation of epithelial cell migration	GO:0010633	GO:BP	7.87573e-05	75	627	14
response to decreased oxygen levels	GO:0036293	GO:BP	7.8824e-05	341	627	31
positive regulation of cell projection organization	GO:0031346	GO:BP	7.884e-05	417	627	35
calmodulin binding	GO:0005516	GO:MF	7.98935e-05	183	625	21
Signaling by Receptor Tyrosine Kinases	REAC:R-MMU-9006934	REAC	8.11037e-05	382	336	37
Factor: AP-2gamma; motif: GCCYNCRGSN	TF:M03811	TF	8.22807e-05	7106	645	274
response to hormone	GO:0009725	GO:BP	8.83221e-05	912	627	58
cellular response to nitrogen compound	GO:1901699	GO:BP	8.88499e-05	710	627	49
Factor: Zfp740; motif: NCCCCCCCAC; match class: 1	TF:M03944_1	TF	8.92436e-05	4460	645	188
cell morphogenesis involved in neuron differentiation	GO:0048667	GO:BP	9.16699e-05	603	627	44
positive regulation of cell-substrate adhesion	GO:0010811	GO:BP	9.5387e-05	128	627	18
Factor: TIEG1; motif: GGSGGKGNNN	TF:M08905	TF	9.68312e-05	4614	645	193
Abnormal cerebral artery morphology	HP:0009145	HP	0.000102573	62	212	15
Factor: TCFAP2B; motif: NTWGCCKSMGGCRNN	TF:M02924	TF	0.000107338	4471	645	188
Abnormal bleeding	HP:0001892	HP	0.000107905	450	212	46
peptidyl-tyrosine phosphorylation	GO:0018108	GO:BP	0.000110951	384	627	33
Signaling by PDGF	REAC:R-MMU-186797	REAC	0.000113739	50	336	12
Factor: AP-2alpha; motif: GCCNNNRGS; match class: 1	TF:M00469_1	TF	0.000115306	2010	645	101
connective tissue development	GO:0061448	GO:BP	0.000115408	274	627	27
Factor: CP2; motif: NNNNCCAGNCNN; match class: 1	TF:M07602_1	TF	0.000116161	3682	645	161
negative regulation of macromolecule metabolic process	GO:0010605	GO:BP	0.000117138	2999	627	138
heart valve development	GO:0003170	GO:BP	0.000120204	55	627	12
cell migration involved in sprouting angiogenesis	GO:0002042	GO:BP	0.000120204	55	627	12
perinuclear region of cytoplasm	GO:0048471	GO:CC	0.000122116	776	631	50
extracellular matrix assembly	GO:0085029	GO:BP	0.000122313	45	627	11
Subcutaneous hemorrhage	HP:0001933	HP	0.000122679	202	212	28
Signaling by Rho GTPases, Miro GTPases and RHOBTB3	REAC:R-MMU-9716542	REAC	0.000123242	356	336	35
Signaling by Rho GTPases	REAC:R-MMU-194315	REAC	0.000123242	356	336	35
positive regulation of cell development	GO:0010720	GO:BP	0.000125392	348	627	31
aorta morphogenesis	GO:0035909	GO:BP	0.000130701	36	627	10
regulation of canonical Wnt signaling pathway	GO:0060828	GO:BP	0.000131923	241	627	25
focal adhesion assembly	GO:0048041	GO:BP	0.000132489	78	627	14
peptidyl-tyrosine modification	GO:0018212	GO:BP	0.000133441	387	627	33
negative regulation of phosphorus metabolic process	GO:0010563	GO:BP	0.000140969	528	627	40
negative regulation of phosphate metabolic process	GO:0045936	GO:BP	0.000140969	528	627	40
Factor: Egr-1; motif: WTGCGTGGGCGK	TF:M00243	TF	0.000144271	4340	645	183
lymph vessel development	GO:0001945	GO:BP	0.00014703	28	627	9
regulation of growth	GO:0040008	GO:BP	0.00014842	678	627	47
Vascular skin abnormality	HP:0011276	HP	0.00015056	501	212	49
artery morphogenesis	GO:0048844	GO:BP	0.000156686	79	627	14
axon development	GO:0061564	GO:BP	0.000156865	489	627	38
Factor: E2F-4; motif: GNNGGCGGGAAN; match class: 1	TF:M09682_1	TF	0.000165618	1632	645	86
Bruising susceptibility	HP:0000978	HP	0.00016615	134	212	22
Factor: SREBP-1; motif: CACSCCA; match class: 1	TF:M00749_1	TF	0.000171271	2459	645	117
metanephros development	GO:0001656	GO:BP	0.000171418	92	627	15
complex of collagen trimers	GO:0098644	GO:CC	0.000172641	18	631	7
Factor: Tcfl5; motif: NNCNCGNGNN; match class: 1	TF:M08005_1	TF	0.00017289	6337	645	248
Factor: Tcfl5; motif: NNCNCGNGNN	TF:M08005	TF	0.00017289	6337	645	248
Factor: E2F-4; motif: NGGGGGCGGGRMNN; match class: 1	TF:M10211_1	TF	0.000177929	2406	645	115
Factor: Egr; motif: GTGGGSGCRRS	TF:M00807	TF	0.000180513	2962	645	135
Factor: E2F-1; motif: NKTSSCGC	TF:M00428	TF	0.0001863	7904	645	297
MAPK signaling pathway	KEGG:04010	KEGG	0.000196861	294	296	27
positive regulation of transport	GO:0051050	GO:BP	0.000204439	1005	627	61
Abnormally lax or hyperextensible skin	HP:0008067	HP	0.000209944	147	212	23
positive regulation of cellular component biogenesis	GO:0044089	GO:BP	0.000210719	536	627	40
fat cell differentiation	GO:0045444	GO:BP	0.000213318	247	627	25
cellular response to organonitrogen compound	GO:0071417	GO:BP	0.000216381	643	627	45
Factor: Zic2; motif: NMCCCCCGGGGGGGN; match class: 1	TF:M02836_1	TF	0.000217122	2470	645	117
inositol lipid-mediated signaling	GO:0048017	GO:BP	0.00021799	165	627	20
regulation of cellular localization	GO:0060341	GO:BP	0.000218931	867	627	55
regulation of endothelial cell proliferation	GO:0001936	GO:BP	0.000219513	135	627	18
Factor: CKROX; motif: SCCCTCCCC; match class: 1	TF:M01175_1	TF	0.000219589	1957	645	98
regulation of protein binding	GO:0043393	GO:BP	0.000232277	214	627	23
Degradation of the extracellular matrix	REAC:R-MMU-1474228	REAC	0.000232802	131	336	19
regulation of Wnt signaling pathway	GO:0030111	GO:BP	0.000238803	302	627	28
negative regulation of epithelial cell proliferation	GO:0050680	GO:BP	0.000246119	136	627	18
Factor: Zfp536; motif: NCGGAKG; match class: 1	TF:M05541_1	TF	0.000247237	1699	645	88
collagen metabolic process	GO:0032963	GO:BP	0.000254205	108	627	16
growth cone	GO:0030426	GO:CC	0.000256073	218	631	22
Abnormal cerebral vascular morphology	HP:0100659	HP	0.000256525	261	212	32
Factor: AP-2; motif: SNNNCCNCAGGCN; match class: 1	TF:M00915_1	TF	0.000259594	2396	645	114
regulation of response to stress	GO:0080134	GO:BP	0.000262646	1254	627	71
actin filament	GO:0005884	GO:CC	0.000264799	122	631	16
basal plasma membrane	GO:0009925	GO:CC	0.000267505	272	631	25
Human papillomavirus infection	KEGG:05165	KEGG	0.00027681	354	296	30
basal part of cell	GO:0045178	GO:CC	0.00027744	291	631	26
vinculin binding	GO:0017166	GO:MF	0.000287249	12	625	6
positive regulation of transferase activity	GO:0051347	GO:BP	0.000291637	628	627	44
negative regulation of ERK1 and ERK2 cascade	GO:0070373	GO:BP	0.000298592	83	627	14
Protein digestion and absorption	KEGG:04974	KEGG	0.000303085	108	296	15
adherens junction organization	GO:0034332	GO:BP	0.000315194	49	627	11
Factor: Egr-1; motif: GCGGGGGCGG; match class: 1	TF:M01873_1	TF	0.000315607	1502	645	80
Abnormal heart valve morphology	HP:0001654	HP	0.000328533	291	212	34
cell activation	GO:0001775	GO:BP	0.000331492	1115	627	65
platelet-derived growth factor receptor signaling pathway	GO:0048008	GO:BP	0.000334816	60	627	12
Factor: p53; motif: GGACATGCCCGGGCATGTCY	TF:M00034	TF	0.000337589	4332	645	181
Platelet activation	KEGG:04611	KEGG	0.000341409	123	296	16
Factor: KLF3; motif: NNNNNNGGGCGGGGCNNGN; match class: 1	TF:M10278_1	TF	0.000343106	3137	645	140
Factor: c-Myc:Max; motif: GCCAYGYGSN; match class: 1	TF:M00322_1	TF	0.000343246	2409	645	114
organ growth	GO:0035265	GO:BP	0.000346571	202	627	22
Factor: E2F-1; motif: TTGGCGCGRAANNGNM; match class: 1	TF:M00938_1	TF	0.000347543	1480	645	79
Factor: AP-4; motif: RNCAGCTGC	TF:M00927	TF	0.000351408	6074	645	238
positive regulation of cell death	GO:0010942	GO:BP	0.00035168	676	627	46
Factor: Spz1; motif: DNNGGRGGGWWNNNN; match class: 1	TF:M00446_1	TF	0.000355615	2912	645	132
membrane	GO:0016020	GO:CC	0.000359263	10122	631	363
positive regulation of protein kinase activity	GO:0045860	GO:BP	0.000370655	485	627	37
Crosslinking of collagen fibrils	REAC:R-MMU-2243919	REAC	0.000384146	16	336	7
myeloid leukocyte migration	GO:0097529	GO:BP	0.000384595	220	627	23
Factor: CPBP; motif: NGGGCGG; match class: 1	TF:M05301_1	TF	0.000389141	2360	645	112
Factor: LKLF; motif: NGGGCGG; match class: 1	TF:M05391_1	TF	0.000389141	2360	645	112
Factor: SP6; motif: WGGGCGG; match class: 1	TF:M05455_1	TF	0.000389141	2360	645	112
Factor: Sp3; motif: AGGGCGG; match class: 1	TF:M05665_1	TF	0.000389141	2360	645	112
regulation of cell migration involved in sprouting angiogenesis	GO:0090049	GO:BP	0.000391578	40	627	10
bone growth	GO:0098868	GO:BP	0.000396274	31	627	9
Notch signaling pathway	KEGG:04330	KEGG	0.000422596	60	296	11
site of polarized growth	GO:0030427	GO:CC	0.000437048	225	631	22
Factor: E2F-2; motif: NNNANGGCGCGCNNN	TF:M02742	TF	0.000444179	3525	645	153
sulfur compound binding	GO:1901681	GO:MF	0.000466514	256	625	24
Factor: AP-2; motif: GSCCSCRGGCNRNRNN; match class: 1	TF:M00800_1	TF	0.000476	2342	645	111
Notch signaling pathway	GO:0007219	GO:BP	0.00047721	173	627	20
prostate gland development	GO:0030850	GO:BP	0.000488191	51	627	11
apoptotic process	GO:0006915	GO:BP	0.000508335	1919	627	96
Hemostasis	REAC:R-MMU-109582	REAC	0.000508654	587	336	47
Factor: GLI; motif: NGACCMCCCAN; match class: 1	TF:M07290_1	TF	0.00051232	1520	645	80
actin filament polymerization	GO:0030041	GO:BP	0.000514593	190	627	21
regulation of organelle organization	GO:0033043	GO:BP	0.00052082	1178	627	67
protein kinase binding	GO:0019901	GO:MF	0.000535392	736	625	47
negative regulation of protein polymerization	GO:0032272	GO:BP	0.000547474	87	627	14
Factor: PUR1; motif: GGGNCAGNN; match class: 1	TF:M01721_1	TF	0.000548845	1836	645	92
regulation of actin polymerization or depolymerization	GO:0008064	GO:BP	0.000562382	191	627	21
Abnormal mitral valve morphology	HP:0001633	HP	0.000570989	110	212	19
cell-cell signaling by wnt	GO:0198738	GO:BP	0.000573019	412	627	33
regulation of actin filament polymerization	GO:0030833	GO:BP	0.000576021	175	627	20
dendrite	GO:0030425	GO:CC	0.000576521	772	631	48
regulation of chemotaxis	GO:0050920	GO:BP	0.000577009	225	627	23
synapse organization	GO:0050808	GO:BP	0.00060636	474	627	36
regulation of actin filament length	GO:0030832	GO:BP	0.000614214	192	627	21
fibroblast activation	GO:0072537	GO:BP	0.000615046	17	627	7
retina vasculature development in camera-type eye	GO:0061298	GO:BP	0.000615046	17	627	7
developmental cell growth	GO:0048588	GO:BP	0.000615231	261	627	25
nephron epithelium development	GO:0072009	GO:BP	0.000617363	115	627	16
dendritic tree	GO:0097447	GO:CC	0.000619437	774	631	48
Factor: Sp5; motif: RNGGRGGNGGRGNNGGGGGAGGRG; match class: 1	TF:M10376_1	TF	0.000625647	1948	645	96
cellular response to lipid	GO:0071396	GO:BP	0.000661258	603	627	42
regulation of blood coagulation	GO:0030193	GO:BP	0.000705126	64	627	12
Factor: Klf17; motif: NGGGCGG	TF:M05407	TF	0.000712187	6533	645	251
endocardial cushion morphogenesis	GO:0003203	GO:BP	0.000718879	33	627	9
Factor: AhR:Arnt; motif: GRGKATYGCGTGMCWNSCC	TF:M00237	TF	0.000736293	5815	645	228
endoderm formation	GO:0001706	GO:BP	0.000740356	53	627	11
regulation of transmembrane receptor protein serine/threonine kinase signaling pathway	GO:0090092	GO:BP	0.000757565	246	627	24
phosphatidylinositol-mediated signaling	GO:0048015	GO:BP	0.000761412	162	627	19
negative regulation of cellular metabolic process	GO:0031324	GO:BP	0.000799821	2731	627	125
endocardial cushion development	GO:0003197	GO:BP	0.000817378	43	627	10
regulation of endothelial cell differentiation	GO:0045601	GO:BP	0.000817378	43	627	10
ruffle membrane	GO:0032587	GO:CC	0.000839461	89	631	13
intracellular anatomical structure	GO:0005622	GO:CC	0.000852039	14111	631	476
negative regulation of protein kinase activity	GO:0006469	GO:BP	0.000854875	230	627	23
Dilatation of the cerebral artery	HP:0004944	HP	0.000876081	38	212	11
Factor: Sp4; motif: NNNNMCGCCCCCTNNNN	TF:M02810	TF	0.000894371	4006	645	168
supramolecular complex	GO:0099080	GO:CC	0.000895377	1296	631	69
negative regulation of nitrogen compound metabolic process	GO:0051172	GO:BP	0.000900895	2542	627	118
Factor: GKLF; motif: WGGGYGKGGCCN; match class: 1	TF:M09692_1	TF	0.000902209	3595	645	154
negative regulation of transferase activity	GO:0051348	GO:BP	0.000924386	285	627	26
protein localization to bicellular tight junction	GO:1902396	GO:BP	0.000945652	7	627	5
Factor: Sp2; motif: NYSGCCCCGCCCCCY; match class: 1	TF:M03567_1	TF	0.000976336	2487	645	115
regulation of hemostasis	GO:1900046	GO:BP	0.00100126	66	627	12
programmed cell death	GO:0012501	GO:BP	0.00101137	1975	627	97
positive regulation of apoptotic process	GO:0043065	GO:BP	0.00101665	591	627	41
main axon	GO:0044304	GO:CC	0.00101666	77	631	12
regulation of vascular permeability	GO:0043114	GO:BP	0.00102986	44	627	10
heart valve morphogenesis	GO:0003179	GO:BP	0.00102986	44	627	10
endodermal cell differentiation	GO:0035987	GO:BP	0.00102986	44	627	10
Axon guidance	KEGG:04360	KEGG	0.00105021	181	296	19
negative regulation of response to external stimulus	GO:0032102	GO:BP	0.00105097	383	627	31
myeloid cell differentiation	GO:0030099	GO:BP	0.00105303	403	627	32
Ras signaling pathway	KEGG:04014	KEGG	0.00109637	232	296	22
cell differentiation involved in kidney development	GO:0061005	GO:BP	0.00110126	55	627	11
Non-integrin membrane-ECM interactions	REAC:R-MMU-3000171	REAC	0.00111068	33	336	9
NCAM signaling for neurite out-growth	REAC:R-MMU-375165	REAC	0.00111068	33	336	9
Factor: LRF; motif: NGNAGNGGGTYN	TF:M04617	TF	0.00111377	5043	645	202
regulation of cell-matrix adhesion	GO:0001952	GO:BP	0.0011154	120	627	16
Abnormal elasticity of skin	HP:0010647	HP	0.00118287	186	212	25
regulation of coagulation	GO:0050818	GO:BP	0.00118715	67	627	12
extrinsic component of plasma membrane	GO:0019897	GO:CC	0.00120462	186	631	19
cell-cell junction assembly	GO:0007043	GO:BP	0.00120901	151	627	18
negative regulation of blood coagulation	GO:0030195	GO:BP	0.00128916	45	627	10
canonical Wnt signaling pathway	GO:0060070	GO:BP	0.00129123	290	627	26
Factor: E2F-1; motif: TTTSGCGS; match class: 1	TF:M00431_1	TF	0.0013003	1582	645	81
actin cytoskeleton reorganization	GO:0031532	GO:BP	0.00130854	107	627	15
cytokine production	GO:0001816	GO:BP	0.00131816	731	627	47
side of membrane	GO:0098552	GO:CC	0.00136819	750	631	46
Factor: LKLF; motif: CNCCACCCS; match class: 1	TF:M08819_1	TF	0.0014167	1984	645	96
regulation of epithelial to mesenchymal transition	GO:0010717	GO:BP	0.0014574	94	627	14
Factor: CP2/LBP-1c/LSF; motif: GCTGGNTNGNNCYNG; match class: 1	TF:M00947_1	TF	0.00148302	2369	645	110
Wnt signaling pathway	GO:0016055	GO:BP	0.00153733	410	627	32
Factor: Sp4; motif: SCCCCKCCCCCSN	TF:M07617	TF	0.0015628	2707	645	122
respiratory system development	GO:0060541	GO:BP	0.00156427	238	627	23
Factor: MYF6; motif: NNNRACAGNCNCNCC	TF:M02885	TF	0.00160049	14294	645	478
negative regulation of hemostasis	GO:1900047	GO:BP	0.00160379	46	627	10
endochondral bone growth	GO:0003416	GO:BP	0.00162114	27	627	8
Factor: COE1; motif: NNYCCCWGGGGAN; match class: 1	TF:M10198_1	TF	0.00164531	20	645	7
Factor: Pax-5; motif: BCNNNRNGCANBGNTGNRTAGCSGCHNB	TF:M00143	TF	0.00167256	10845	645	380
positive regulation of cell population proliferation	GO:0008284	GO:BP	0.00169709	1045	627	60
Blepharochalasis	HP:0010749	HP	0.00170833	6	212	5
hemostasis	GO:0007599	GO:BP	0.00176206	171	627	19
Abnormal systemic arterial morphology	HP:0011004	HP	0.00177321	447	212	43
protein localization to cell periphery	GO:1990778	GO:BP	0.00180993	353	627	29
Factor: Pax-5; motif: BCNNNRNGCANBGNTGNRTAGCSGCHNB; match class: 1	TF:M00143_1	TF	0.00181644	3991	645	166
Factor: AP-2alpha; motif: NNNSCCTGRGGC	TF:M10175	TF	0.00190703	4958	645	198
Abnormal vascular physiology	HP:0030163	HP	0.00191265	257	212	30
response to tumor necrosis factor	GO:0034612	GO:BP	0.00191601	223	627	22
Abnormal atrioventricular valve morphology	HP:0006705	HP	0.00191851	130	212	20
heart morphogenesis	GO:0003007	GO:BP	0.00193049	259	627	24
Aplasia/Hypoplasia of the skin	HP:0008065	HP	0.00197683	166	212	23
Facial edema	HP:0000282	HP	0.00197719	67	212	14
regulation of extracellular matrix organization	GO:1903053	GO:BP	0.0019835	47	627	10
negative regulation of coagulation	GO:0050819	GO:BP	0.0019835	47	627	10
hepatic stellate cell activation	GO:0035733	GO:BP	0.00200143	13	627	6
Factor: CNOT3; motif: GGCCGCGSSS	TF:M01253	TF	0.00201398	2664	645	120
positive regulation of programmed cell death	GO:0043068	GO:BP	0.00202271	607	627	41
positive regulation of protein serine/threonine kinase activity	GO:0071902	GO:BP	0.00203275	297	627	26
vesicle-mediated transport	GO:0016192	GO:BP	0.00205141	1582	627	81
Periorbital edema	HP:0100539	HP	0.00205897	58	212	13
Factor: ZNF515; motif: WNSCCCCCWGCNG	TF:M08835	TF	0.00206611	2469	645	113
positive regulation of cholesterol transport	GO:0032376	GO:BP	0.00208535	37	627	9
positive regulation of sterol transport	GO:0032373	GO:BP	0.00208535	37	627	9
Abnormal aortic valve cusp morphology	HP:0031567	HP	0.00209079	87	212	16
Factor: E2F-1; motif: NKTSSCGC; match class: 1	TF:M00428_1	TF	0.00211743	2922	645	129
vascular process in circulatory system	GO:0003018	GO:BP	0.00214375	207	627	21
SH3 domain binding	GO:0017124	GO:MF	0.00219608	123	625	15
Vascular smooth muscle contraction	KEGG:04270	KEGG	0.00219841	142	296	16
Factor: ctcf; motif: YGGCCASCAGRGGGCGCYNN; match class: 1	TF:M10203_1	TF	0.00222058	1630	645	82
molecular adaptor activity	GO:0060090	GO:MF	0.00222648	299	625	25
negative regulation of vascular permeability	GO:0043116	GO:BP	0.00226816	20	627	7
myosin complex	GO:0016459	GO:CC	0.0022808	57	631	10
monocyte chemotaxis	GO:0002548	GO:BP	0.00231301	59	627	11
regulation of cell-substrate junction assembly	GO:0090109	GO:BP	0.00231301	59	627	11
regulation of focal adhesion assembly	GO:0051893	GO:BP	0.00231301	59	627	11
regulation of cytokine production	GO:0001817	GO:BP	0.00241244	724	627	46
Joint hypermobility	HP:0001382	HP	0.00241494	302	212	33
mmu-miR-9-5p	MIRNA:mmu-miR-9-5p	MIRNA	0.00243719	524	368	50
embryonic morphogenesis	GO:0048598	GO:BP	0.00246389	634	627	42
positive regulation of transcription, DNA-templated	GO:0045893	GO:BP	0.00249276	1616	627	82
positive regulation of nucleic acid-templated transcription	GO:1903508	GO:BP	0.00249276	1616	627	82
positive regulation of RNA biosynthetic process	GO:1902680	GO:BP	0.00255446	1617	627	82
glutamatergic synapse	GO:0098978	GO:CC	0.00255692	474	631	33
branching involved in blood vessel morphogenesis	GO:0001569	GO:BP	0.00266102	38	627	9
lung development	GO:0030324	GO:BP	0.00271095	210	627	21
negative regulation of endothelial cell migration	GO:0010596	GO:BP	0.00275709	60	627	11
cell surface receptor signaling pathway involved in cell-cell signaling	GO:1905114	GO:BP	0.00278909	527	627	37
Factor: CP2; motif: GCHCDAMCCAG	TF:M00072	TF	0.00283133	9472	645	338
Gap junction	KEGG:04540	KEGG	0.00286336	86	296	12
negative regulation of immune system process	GO:0002683	GO:BP	0.00287325	422	627	32
semi-lunar valve development	GO:1905314	GO:BP	0.00297389	29	627	8
negative regulation of cell growth	GO:0030308	GO:BP	0.00300272	194	627	20
response to estrogen	GO:0043627	GO:BP	0.00305448	86	627	13
Elastic fibre formation	REAC:R-MMU-1566948	REAC	0.0031211	37	336	9
reproductive system development	GO:0061458	GO:BP	0.0031274	508	627	36
cell chemotaxis	GO:0060326	GO:BP	0.00315012	304	627	26
telencephalon development	GO:0021537	GO:BP	0.00315942	285	627	25
axonogenesis	GO:0007409	GO:BP	0.00321324	445	627	33
leukocyte differentiation	GO:0002521	GO:BP	0.00323386	574	627	39
banded collagen fibril	GO:0098643	GO:CC	0.00324788	11	631	5
fibrillar collagen trimer	GO:0005583	GO:CC	0.00324788	11	631	5
response to peptide	GO:1901652	GO:BP	0.00333364	531	627	37
Abnormal umbilicus morphology	HP:0001551	HP	0.00339056	264	212	30
respiratory tube development	GO:0030323	GO:BP	0.00341206	213	627	21
Factor: HSF4; motif: CTGCMRN; match class: 1	TF:M07322_1	TF	0.00342637	11457	645	396
homeostatic process	GO:0042592	GO:BP	0.00343743	1922	627	93
Vascular dilatation	HP:0002617	HP	0.00351387	197	212	25
dendrite development	GO:0016358	GO:BP	0.0035877	287	627	25
Focal Adhesion-PI3K-Akt-mTOR-signaling pathway	WP:WP2841	WP	0.00361877	320	253	35
cellular response to epidermal growth factor stimulus	GO:0071364	GO:BP	0.00363174	50	627	10
negative regulation of protein serine/threonine kinase activity	GO:0071901	GO:BP	0.0036787	131	627	16
Leukocyte transendothelial migration	KEGG:04670	KEGG	0.00368008	117	296	14
regulation of binding	GO:0051098	GO:BP	0.00371598	386	627	30
regeneration	GO:0031099	GO:BP	0.00372298	232	627	22
Factor: E2F; motif: NNTTTCGCGCN	TF:M08875	TF	0.00373487	5159	645	203
regulation of transforming growth factor beta receptor signaling pathway	GO:0017015	GO:BP	0.00373497	116	627	15
negative regulation of protein phosphorylation	GO:0001933	GO:BP	0.00375752	366	627	29
negative regulation of phosphorylation	GO:0042326	GO:BP	0.00382489	407	627	31
Factor: MAZ; motif: CCCTCCCYCYN	TF:M07297	TF	0.00383103	3244	645	139
regulation of inflammatory response	GO:0050727	GO:BP	0.00396747	347	627	28
integral component of plasma membrane	GO:0005887	GO:CC	0.00398125	1485	631	74
endoderm development	GO:0007492	GO:BP	0.00399087	88	627	13
protein localization to plasma membrane	GO:0072659	GO:BP	0.00406865	289	627	25
muscle cell differentiation	GO:0042692	GO:BP	0.00412959	388	627	30
cellular response to tumor necrosis factor	GO:0071356	GO:BP	0.00413086	198	627	20
Joint laxity	HP:0001388	HP	0.00424083	199	212	25
regulation of leukocyte migration	GO:0002685	GO:BP	0.00427484	216	627	21
Hernia	HP:0100790	HP	0.00437504	478	212	44
Prolonged bleeding time	HP:0003010	HP	0.00438102	44	212	11
regulation of response to wounding	GO:1903034	GO:BP	0.00445195	165	627	18
response to cAMP	GO:0051591	GO:BP	0.00450276	103	627	14
negative regulation of kinase activity	GO:0033673	GO:BP	0.0045032	253	627	23
negative regulation of transcription by RNA polymerase II	GO:0000122	GO:BP	0.00458933	931	627	54
endomembrane system	GO:0012505	GO:CC	0.00470002	4006	631	163
non-membrane-bounded organelle	GO:0043228	GO:CC	0.0047369	4515	631	180
regulation of vascular endothelial growth factor signaling pathway	GO:1900746	GO:BP	0.00473811	22	627	7
tissue remodeling	GO:0048771	GO:BP	0.00482865	200	627	20
positive regulation of neurogenesis	GO:0050769	GO:BP	0.00490962	273	627	24
Platelet activation, signaling and aggregation	REAC:R-MMU-76002	REAC	0.00493925	235	336	24
Aortic aneurysm	HP:0004942	HP	0.00498405	150	212	21
negative regulation of growth	GO:0045926	GO:BP	0.00514922	255	627	23
regulation of cellular response to transforming growth factor beta stimulus	GO:1903844	GO:BP	0.00517407	119	627	15
negative regulation of epithelial cell differentiation	GO:0030857	GO:BP	0.00530221	52	627	10
regulation of cell-substrate junction organization	GO:0150116	GO:BP	0.00537244	64	627	11
regulation of hepatic stellate cell activation	GO:2000489	GO:BP	0.0053992	9	627	5
distal axon	GO:0150034	GO:CC	0.00540699	384	631	28
smooth muscle cell differentiation	GO:0051145	GO:BP	0.00555145	77	627	12
Hernia of the abdominal wall	HP:0004299	HP	0.00569934	404	212	39
leukocyte chemotaxis	GO:0030595	GO:BP	0.00573403	220	627	21
cGMP-PKG signaling pathway	KEGG:04022	KEGG	0.00575631	170	296	17
blood coagulation	GO:0007596	GO:BP	0.00577173	168	627	18
vascular endothelial growth factor-activated receptor activity	GO:0005021	GO:MF	0.00582753	6	625	4
Factor: CPBP; motif: SNCCCNN	TF:M01822	TF	0.00593511	21116	645	641
microvillus	GO:0005902	GO:CC	0.00596198	106	631	13
negative regulation of protein-containing complex assembly	GO:0031333	GO:BP	0.00603673	152	627	17
Factor: E2F-1; motif: TTTSGCGS	TF:M00431	TF	0.00618571	5974	645	228
Abnormality of the vasculature	HP:0002597	HP	0.00621533	1633	212	106
Molecules associated with elastic fibres	REAC:R-MMU-2129379	REAC	0.00623448	31	336	8
Factor: ZBP89; motif: YCCYCCCCCM	TF:M01816	TF	0.00627532	1999	645	94
negative regulation of cell-cell adhesion	GO:0022408	GO:BP	0.00627959	186	627	19
regulation of protein localization	GO:0032880	GO:BP	0.00634134	917	627	53
mesenchyme morphogenesis	GO:0072132	GO:BP	0.00636311	53	627	10
Umbilical hernia	HP:0001537	HP	0.00638034	258	212	29
negative regulation of transmembrane receptor protein serine/threonine kinase signaling pathway	GO:0090101	GO:BP	0.00639114	121	627	15
regulation of cell size	GO:0008361	GO:BP	0.00655459	204	627	20
Factor: Sp3; motif: ASMCTTGGGSRGGG; match class: 1	TF:M00665_1	TF	0.00658173	1757	645	85
reproductive structure development	GO:0048608	GO:BP	0.00658298	503	627	35
Piezogenic pedal papules	HP:0025509	HP	0.00659815	4	212	4
Incisional hernia	HP:0004872	HP	0.00659815	4	212	4
positive regulation of epithelial cell migration	GO:0010634	GO:BP	0.00660745	153	627	17
lymph vessel morphogenesis	GO:0036303	GO:BP	0.00663703	23	627	7
protein localization to cell-cell junction	GO:0150105	GO:BP	0.00663703	23	627	7
positive regulation of cholesterol efflux	GO:0010875	GO:BP	0.00663703	23	627	7
Factor: SMAD5; motif: GSGGCAGM; match class: 1	TF:M03846_1	TF	0.00668963	2195	645	101
Abdominal wall defect	HP:0010866	HP	0.00684638	407	212	39
Factor: Zfp740; motif: NNNCCCCCCCCMNNNN	TF:M02834	TF	0.00687176	5204	645	203
Prominent superficial veins	HP:0001015	HP	0.00698903	23	212	8
Poor wound healing	HP:0001058	HP	0.00698903	23	212	8
protein metabolic process	GO:0019538	GO:BP	0.00700436	5474	627	213
regulation of developmental growth	GO:0048638	GO:BP	0.00711967	378	627	29
apical junction complex	GO:0043296	GO:CC	0.00720689	157	631	16
regulation of cell shape	GO:0008360	GO:BP	0.00722628	154	627	17
Primary Focal Segmental Glomerulosclerosis FSGS	WP:WP2573	WP	0.00723481	72	253	13
negative regulation of protein depolymerization	GO:1901880	GO:BP	0.00732908	79	627	12
negative regulation of leukocyte activation	GO:0002695	GO:BP	0.0073588	188	627	19
coagulation	GO:0050817	GO:BP	0.00743523	171	627	18
intrinsic component of plasma membrane	GO:0031226	GO:CC	0.00747656	1566	631	76
Factor: REST; motif: NNNNGGNGCTGTCCATGGTGCT	TF:M01256	TF	0.00763683	2680	645	118
stem cell fate commitment	GO:0048865	GO:BP	0.0078302	5	627	4
regulation of hemopoiesis	GO:1903706	GO:BP	0.00789523	380	627	29
response to estradiol	GO:0032355	GO:BP	0.00789676	155	627	17
positive regulation of RNA metabolic process	GO:0051254	GO:BP	0.00794064	1745	627	85
phospholipid binding	GO:0005543	GO:MF	0.00849758	449	625	31
Factor: SREBP-2; motif: NTCACCYNNNN; match class: 1	TF:M03852_1	TF	0.00853982	1823	645	87
cell body	GO:0044297	GO:CC	0.00856275	806	631	46
Inflammatory Response Pathway	WP:WP458	WP	0.00883182	30	253	8
Factor: Zfp740; motif: NNNCCCCCCCCMNNNN; match class: 1	TF:M02834_1	TF	0.00893358	3827	645	157
lamellipodium membrane	GO:0031258	GO:CC	0.00898157	21	631	6
Bicuspid aortic valve	HP:0001647	HP	0.00903301	86	212	15
response to epidermal growth factor	GO:0070849	GO:BP	0.00904854	55	627	10
regulation of cellular response to vascular endothelial growth factor stimulus	GO:1902547	GO:BP	0.00913065	24	627	7
Abnormality of the abdominal wall	HP:0004298	HP	0.00954117	444	212	41
homeostasis of number of cells	GO:0048872	GO:BP	0.00961061	323	627	26
Pyelonephritis	HP:0012330	HP	0.00966154	12	212	6
behavior	GO:0007610	GO:BP	0.00978767	716	627	44
positive regulation of endothelial cell migration	GO:0010595	GO:BP	0.00993551	110	627	14
Thoracic aortic aneurysm	HP:0012727	HP	0.0103843	109	212	17
protein-macromolecule adaptor activity	GO:0030674	GO:MF	0.0106084	229	625	20
regulation of wound healing	GO:0061041	GO:BP	0.0106244	126	627	15
neuronal cell body	GO:0043025	GO:CC	0.0106588	717	631	42
protein tyrosine kinase activity	GO:0004713	GO:MF	0.0107113	140	625	15
regulation of phosphatidylinositol 3-kinase signaling	GO:0014066	GO:BP	0.0107993	96	627	13
Relaxin signaling pathway	KEGG:04926	KEGG	0.0108618	129	296	14
tight junction	GO:0070160	GO:CC	0.0108634	145	631	15
response to inorganic substance	GO:0010035	GO:BP	0.0109347	604	627	39
Factor: MZF-1; motif: KNGNKAGGGGNAA; match class: 1	TF:M00084_1	TF	0.0109667	1355	645	69
Inguinal hernia	HP:0000023	HP	0.0110097	237	212	27
Factor: Zic1; motif: KGGGTGGTC	TF:M00448	TF	0.0111511	10844	645	375
regulation of peptidyl-tyrosine phosphorylation	GO:0050730	GO:BP	0.0111521	267	627	23
hepaticobiliary system development	GO:0061008	GO:BP	0.0111876	176	627	18
cadherin binding	GO:0045296	GO:MF	0.011377	65	625	10
Factor: E2F-3; motif: GGGCGGGARN; match class: 1	TF:M10210_1	TF	0.0114758	293	645	24
protein autophosphorylation	GO:0046777	GO:BP	0.011564	230	627	21
Fluid shear stress and atherosclerosis	KEGG:05418	KEGG	0.0115946	146	296	15
positive regulation of binding	GO:0051099	GO:BP	0.0116774	194	627	19
cerebral cortex development	GO:0021987	GO:BP	0.011723	127	627	15
phosphatidylinositol 3-kinase signaling	GO:0014065	GO:BP	0.011723	127	627	15
Factor: E2F-1; motif: TTGGCGCGRAANNGNM	TF:M00938	TF	0.0119299	5215	645	202
Shoulder dislocation	HP:0003834	HP	0.0120932	18	212	7
positive regulation of protein binding	GO:0032092	GO:BP	0.0121371	97	627	13
regulation of phosphatidylinositol 3-kinase activity	GO:0043551	GO:BP	0.0126653	57	627	10
Factor: SP2; motif: GGGCGGGAC; match class: 1	TF:M01783_1	TF	0.0127917	3289	645	138
Factor: RNF96; motif: BCCCGCRGCC; match class: 1	TF:M01199_1	TF	0.0129082	2710	645	118
glomerular mesangium development	GO:0072109	GO:BP	0.0130388	17	627	6
negative regulation of platelet activation	GO:0010544	GO:BP	0.0130388	17	627	6
negative regulation of transforming growth factor beta receptor signaling pathway	GO:0030512	GO:BP	0.0133069	70	627	11
Factor: Klf17; motif: NGGGCGG; match class: 1	TF:M05407_1	TF	0.0134716	1709	645	82
glial cell differentiation	GO:0010001	GO:BP	0.0134767	251	627	22
cytoskeletal regulatory protein binding	GO:0005519	GO:MF	0.0136344	3	625	3
regulation of mononuclear cell migration	GO:0071675	GO:BP	0.0136687	113	627	14
response to acid chemical	GO:0001101	GO:BP	0.0140064	145	627	16
cellular response to acid chemical	GO:0071229	GO:BP	0.0141297	84	627	12
[truncated: 16,669 more rows]

## Sheet: gprofiler_dn
term_name	term_id	source	adjusted_p_value	term_size	query_size	intersection_size
[truncated: 11,123 more rows]

[truncated: 2 more sheets: gprofiler_all, Pathways]
